# Supplementary material for: Crystal structure of dicarbon­yl[μ2-methyl­enebis(di­phenyl­phosphane)-κ2 P:P′][μ2-2-(2,4,5-tri­methyl­phen­yl)-3-oxoprop-1-ene-1,3-di­yl](tri­phenyl­phosphane-κP)ironplatinum(Fe—Pt)–di­chloro­methane–toluene (1/1/2), [(OC)2Fe(μ-dppm)(μ-C(=O)C(2,4,5-C6H2Me3)=CH)Pt(PPh3)]
Source: Acta Crystallogr E Crystallogr Commun. 2019 Nov 22;75(Pt 12):1902–6. doi: 10.1107/S2056989019015573 (PMC6895934; doi:10.1107/S2056989019015573)
Supplement: Supplementary file 1 [file e-75-01902-sup1.cif]

##############################################################################
#                                                                            #
# This CIF contains the data in a paper accepted for publication in          #
# Acta Crystallographica Section E. It conforms to the requirements of       #
# Notes for Authors for Acta Crystallographica Section E, and has been       #
# peer reviewed under the auspices of the IUCr Commission on Journals.       #
#                                                                            #
# Full details of the Crystallographic Information File format               #
# are given in the paper "The Crystallographic Information File (CIF):       #
# a New Standard Archive File for Crystallography" by S. R. Hall, F. H.      #
# Allen and I. D. Brown [Acta Cryst. (1991), A47, 655-685].                  #
#                                                                            #
# The current version of the core CIF dictionary is obtainable from          #
# ftp://ftp.iucr.org/pub/cif_core.dic.                                       #
#                                                                            #
# Software is freely available for graphical display of the structure(s)     #
# in this CIF. For information consult the CIF software page                 #
# http://www.iucr.org/resources/cif/software.                                #
#                                                                            #
# This file may be used for bona fide research purposes within the           #
# scientific community so long as proper attribution is given to the journal # 
# article from which it was obtained.                                        #
#                                                                            #
##############################################################################
data_Global
_audit_creation_method
;
Olex2 1.2
(compiled 2018.05.29 svn.r3508 for OlexSys, GUI svn.r5506)
;
_journal_date_recd_electronic     2019-11-12
_journal_date_accepted     2019-11-18
_journal_name_full     'Acta Crystallographica, Section E'
_journal_year     2019
_journal_volume     75
_journal_issue     12
_journal_page_first     1902
_journal_page_last     1906
_journal_paper_category     GM
_journal_paper_doi     10.1107/S2056989019015573
_journal_coeditor_code     SU5528
_publ_contact_author_name     'Michael Knorr, Carsten Strohmann'
_publ_contact_author_address
;
Institut UTINAM UMR 6213 CNRS, Universit\'e de Franche-Comt\'e,
16, Route de Gray,
25030 Besan\,con Cedex, France
Technical University Dortmund
Chemistry and Chemical Biology, Inorganic Chemistry
Otto-Hahn Str. 6
44227 Dortmund
Germany
;
_publ_contact_author_email
                'michael.knorr@univ-fcomte.fr, carsten-strohmann@tu-dortmund.de'
_publ_contact_author_fax     ?
_publ_contact_author_phone     ?
_publ_section_title
;\
Crystal structure of
dicarbonyl[\m~2~-methylenebis(diphenylphosphane)-\k^2^<i>P</i>:<i>P</i>']\
[\m~2~-2-(2,4,5-trimethylphenyl)-3-oxoprop-1-ene-1,3-diyl]\
(triphenylphosphane-\k<i>P</i>)ironplatinum(<i>Fe</i>---<i>Pt</i>)--\
dichloromethane--toluene (1/1/2), [(OC)~2~Fe(\m-dppm)(\m-C(\\db
O)C(2,4,5-C~6~H~2~Me~3~)\\db CH)Pt(PPh~3~)]
;
loop_
    _publ_author_name
    _publ_author_footnote
    _publ_author_address
    'Brieger, Lukas' .
;
Technical University Dortmund
Chemistry and Chemical Biology, Inorganic Chemistry
Otto-Hahn Str. 6
44227 Dortmund
Germany
;
    'Jourdain, Isabelle' .
;
Institut UTINAM UMR 6213 CNRS, Universit\'e Bourgogne Franche-Comt\'e,
16, Route de Gray,
25030 Besan\,con Cedex,
France
;
    'Knorr, Michael' .
;
Institut UTINAM UMR 6213 CNRS, Universit\'e Bourgogne Franche-Comt\'e,
16, Route de Gray,
25030 Besan\,con Cedex,
France
;
    'Strohmann, Carsten' .
;
Technical University Dortmund
Chemistry and Chemical Biology, Inorganic Chemistry
Otto-Hahn Str. 6
44227 Dortmund
Germany
;
_publ_section_synopsis
;
The title compound, [(OC)~2~Fe(\m-dppm)(\m-C(\\db O)C(2,4,5-C~6~H~2~Me~3~)\\db
CH)Pt(PPh~3~)], represents an example of a diphosphane-bridged
heterobimetallic dimetallacyclopentenone complex resulting from a bimetallic
activation of 1-ethynyl-2,4,5-trimethylbenzene and a metal-coordinated
carbonyl ligand.
;
data_I
_audit_creation_method     'SHELXL-2018/3'
_chemical_name_systematic
;\
Dicarbonyl[\m~2~-methylenebis(diphenylphosphane)-\k^2^<i>P</i>:<i>P</i>']\
[\m~2~-2-(2,4,5-trimethylphenyl)-3-oxoprop-1-ene-1,3-diyl]\
(triphenylphosphane-\k<i>P</i>)ironplatinum(<i>Fe</i>---<i>Pt</i>)--\
dichloromethane--toluene (1/1/2)
;
_chemical_name_common     ?
_chemical_formula_moiety     'C57 H49 Fe O3 P3 Pt, 2(C7 H8), C H2 Cl2'
_chemical_formula_sum     'C72 H67 Cl2 Fe O3 P3 Pt'
_chemical_formula_iupac
       '[Fe Pt (C12 H12 O1) (C18 H15 P1) (C25 H22 P2) (C O)2], 2C7 H8, C H2 Cl2'
_chemical_formula_weight     1395.00
_chemical_melting_point     ?
_space_group_crystal_system     monoclinic
_space_group_name_H-M_alt     'P 21/n'
_space_group_name_Hall     '-P 2yn'
loop_
    _space_group_symop_operation_xyz
    'x, y, z'
    '-x+1/2, y+1/2, -z+1/2'
    '-x, -y, -z'
    'x-1/2, -y-1/2, z-1/2'
_cell_length_a     10.2117(3)
_cell_length_b     24.7895(6)
_cell_length_c     24.6241(7)
_cell_angle_alpha     90
_cell_angle_beta     92.056(3)
_cell_angle_gamma     90
_cell_volume     6229.4(3)
_cell_formula_units_Z     4
_cell_measurement_reflns_used     14906
_cell_measurement_theta_min     2.1285
_cell_measurement_theta_max     29.1509
_cell_measurement_temperature     293(2)
_exptl_crystal_description     block
_exptl_crystal_colour     yellow
_exptl_crystal_size_max     0.487
_exptl_crystal_size_mid     0.387
_exptl_crystal_size_min     0.145
_exptl_crystal_density_diffrn     1.487
_exptl_crystal_density_meas     ?
_exptl_crystal_density_method     ?
_exptl_crystal_F_000     2824
_exptl_absorpt_coefficient_mu     2.687
_exptl_absorpt_correction_type     multi-scan
_exptl_absorpt_process_details
;
(CrysAlisPro; Oxford Diffraction, 2010)
;
_exptl_absorpt_correction_T_min     0.9232
_exptl_absorpt_correction_T_max     1.0000
_diffrn_ambient_temperature     293(2)
_diffrn_source     'microfocus sealed X-ray tube'
_diffrn_radiation_type     MoK\a
_diffrn_radiation_wavelength     0.71073
_diffrn_radiation_monochromator     grahpite
_diffrn_measurement_device_type     'Oxford Diffraction Xcalibur, Sapphire3'
_diffrn_measurement_device     'four-circle diffractometer'
_diffrn_measurement_method     '\w and \f scans'
_diffrn_detector     Sapphire
_diffrn_detector_area_resol_mean     16.0560
_diffrn_reflns_number     52106
_diffrn_reflns_av_R_equivalents     0.0698
_diffrn_reflns_av_unetI/netI     0.1258
_diffrn_reflns_theta_min     2.133
_diffrn_reflns_theta_max     29.215
_diffrn_reflns_theta_full     25.242
_diffrn_measured_fraction_theta_max     0.880
_diffrn_measured_fraction_theta_full     0.999
_diffrn_reflns_limit_h_min     -13
_diffrn_reflns_limit_h_max     13
_diffrn_reflns_limit_k_min     -33
_diffrn_reflns_limit_k_max     33
_diffrn_reflns_limit_l_min     -33
_diffrn_reflns_limit_l_max     33
_diffrn_radiation_probe     x-ray
_refine_special_details     ?
_reflns_number_total     14857
_reflns_number_gt     8982
_reflns_threshold_expression     'I > 2\s(I)'
_refine_ls_structure_factor_coef     Fsqd
_refine_ls_matrix_type     full
_refine_ls_R_factor_all     0.0817
_refine_ls_R_factor_gt     0.0351
_refine_ls_wR_factor_gt     0.0499
_refine_ls_wR_factor_ref     0.0544
_refine_ls_goodness_of_fit_ref     0.811
_refine_ls_restrained_S_all     0.811
_refine_ls_number_reflns     14857
_refine_ls_number_parameters     744
_refine_ls_number_restraints     0
_refine_ls_hydrogen_treatment     constr
_refine_ls_weighting_scheme     calc
_refine_ls_weighting_details
                      'w=1/[\s^2^(Fo^2^)+(0.0167P)^2^] where P=(Fo^2^+2Fc^2^)/3'
_atom_sites_solution_hydrogens     mixed
_atom_sites_solution_primary     dual
_atom_sites_solution_secondary     difmap
_refine_ls_shift/su_max     0.004
_refine_ls_shift/su_mean     0.000
_refine_diff_density_max     1.518
_refine_diff_density_min     -0.973
_refine_ls_extinction_method     none
_refine_ls_extinction_coef     .
loop_
    _atom_type_symbol
    _atom_type_description
    _atom_type_scat_dispersion_real
    _atom_type_scat_dispersion_imag
    _atom_type_scat_source
    'C' 'C' 0.0033 0.0016
                         'International Tables Vol C Tables 4.2.6.8 and 6.1.1.4'
    'H' 'H' 0.0000 0.0000
                         'International Tables Vol C Tables 4.2.6.8 and 6.1.1.4'
    'Cl' 'Cl' 0.1484 0.1585
                         'International Tables Vol C Tables 4.2.6.8 and 6.1.1.4'
    'Fe' 'Fe' 0.3463 0.8444
                         'International Tables Vol C Tables 4.2.6.8 and 6.1.1.4'
    'O' 'O' 0.0106 0.0060
                         'International Tables Vol C Tables 4.2.6.8 and 6.1.1.4'
    'P' 'P' 0.1023 0.0942
                         'International Tables Vol C Tables 4.2.6.8 and 6.1.1.4'
    'Pt' 'Pt' -1.7033 8.3905
                         'International Tables Vol C Tables 4.2.6.8 and 6.1.1.4'
_computing_data_collection
;
CrysAlisPro (Oxford Diffraction, 2010)
;
_computing_cell_refinement
;
CrysAlisPro (Oxford Diffraction, 2010)
;
_computing_data_reduction
;
CrysAlisPro (Oxford Diffraction, 2010)
;
_computing_structure_solution
;
SHELXT (Sheldrick, 2015a)
;
_computing_structure_refinement
;
SHELXL (Sheldrick, 2015b)
;
_computing_molecular_graphics
;
<i>OLEX2</i> (Dolomanov <i>et al.</i>,  2009) and Mercury (Macrae <i>et
al.</i>,  2008)
;
_computing_publication_material
;
<i>OLEX2</i> (Dolomanov <i>et al.</i>,  2009), SHELXL (Sheldrick,
2015b),
PLATON (Spek, 2009) and publCIF (Westrip, 2010)
;
loop_
    _atom_site_type_symbol
    _atom_site_label
    _atom_site_fract_x
    _atom_site_fract_y
    _atom_site_fract_z
    _atom_site_U_iso_or_equiv
    _atom_site_adp_type
    _atom_site_calc_flag
    _atom_site_occupancy
    _atom_site_disorder_assembly
    _atom_site_disorder_group
    Pt Pt1 0.54891(2) 0.43749(2) 0.70894(2) 0.01562(4) Uani d 1 . .
    Fe Fe1 0.51432(5) 0.33557(2) 0.72321(2) 0.01800(12) Uani d 1 . .
    P P1 0.41192(9) 0.35546(4) 0.79703(4) 0.0181(2) Uani d 1 . .
    P P2 0.42967(9) 0.47366(4) 0.77594(4) 0.0166(2) Uani d 1 . .
    P P3 0.63044(9) 0.50877(4) 0.66456(4) 0.0174(2) Uani d 1 . .
    O O1 0.2571(2) 0.36786(10) 0.67002(10) 0.0277(7) Uani d 1 . .
    O O2 0.4463(3) 0.22195(10) 0.72360(12) 0.0468(8) Uani d 1 . .
    O O3 0.7908(3) 0.32228(13) 0.75629(11) 0.0529(9) Uani d 1 . .
    C C1 0.5924(3) 0.37724(14) 0.65717(13) 0.0202(9) Uani d 1 . .
    H H1 0.680375 0.370787 0.643864 0.024 Uiso d 1 . .
    C C2 0.4823(3) 0.34885(14) 0.63921(15) 0.0207(9) Uani d 1 . .
    C C3 0.4833(3) 0.30712(15) 0.59518(14) 0.0211(9) Uani d 1 . .
    C C4 0.5756(4) 0.26604(15) 0.59748(15) 0.0278(10) Uani d 1 . .
    H H4 0.632062 0.264056 0.627904 0.033 Uiso calc 1 . .
    C C5 0.5883(4) 0.22799(16) 0.55717(16) 0.0317(10) Uani d 1 . .
    C C6 0.6912(4) 0.18437(17) 0.56150(17) 0.0565(14) Uani d 1 . .
    H H6A 0.747993 0.190977 0.592699 0.085 Uiso calc 1 . .
    H H6B 0.741631 0.184430 0.529337 0.085 Uiso calc 1 . .
    H H6C 0.649419 0.149939 0.565208 0.085 Uiso calc 1 . .
    C C7 0.5028(4) 0.23059(15) 0.51200(16) 0.0323(10) Uani d 1 . .
    C C8 0.5085(4) 0.19051(17) 0.46646(16) 0.0475(12) Uani d 1 . .
    H H8A 0.500249 0.154669 0.480700 0.071 Uiso calc 1 . .
    H H8B 0.590835 0.193877 0.449098 0.071 Uiso calc 1 . .
    H H8C 0.438224 0.197341 0.440447 0.071 Uiso calc 1 . .
    C C9 0.4092(4) 0.27137(16) 0.50997(15) 0.0304(10) Uani d 1 . .
    H H9 0.351454 0.272838 0.479938 0.036 Uiso calc 1 . .
    C C10 0.3974(3) 0.30992(15) 0.55019(14) 0.0240(9) Uani d 1 . .
    C C11 0.2989(4) 0.35501(16) 0.54280(15) 0.0372(11) Uani d 1 . .
    H H11A 0.248433 0.358014 0.574796 0.056 Uiso calc 1 . .
    H H11B 0.241625 0.347360 0.512004 0.056 Uiso calc 1 . .
    H H11C 0.344170 0.388334 0.536886 0.056 Uiso calc 1 . .
    C C12 0.3729(4) 0.35839(14) 0.67444(14) 0.0207(9) Uani d 1 . .
    C C13 0.4732(4) 0.26710(16) 0.72377(15) 0.0272(9) Uani d 1 . .
    C C14 0.6811(4) 0.32730(16) 0.74531(15) 0.0289(10) Uani d 1 . .
    C C15 0.5260(3) 0.53319(15) 0.60843(14) 0.0185(8) Uani d 1 . .
    C C16 0.4393(3) 0.49690(15) 0.58390(14) 0.0241(9) Uani d 1 . .
    H H16 0.435154 0.461613 0.596549 0.029 Uiso calc 1 . .
    C C17 0.3586(4) 0.51324(17) 0.54045(15) 0.0319(10) Uani d 1 . .
    H H17 0.301231 0.488704 0.523745 0.038 Uiso calc 1 . .
    C C18 0.3630(4) 0.56526(19) 0.52205(15) 0.0367(10) Uani d 1 . .
    H H18 0.309049 0.575926 0.492759 0.044 Uiso calc 1 . .
    C C19 0.4470(4) 0.60178(16) 0.54680(16) 0.0357(11) Uani d 1 . .
    H H19 0.448309 0.637397 0.534981 0.043 Uiso calc 1 . .
    C C20 0.5286(4) 0.58554(16) 0.58877(15) 0.0282(10) Uani d 1 . .
    H H20 0.587186 0.610160 0.604539 0.034 Uiso calc 1 . .
    C C21 0.6723(3) 0.56935(14) 0.70350(13) 0.0184(8) Uani d 1 . .
    C C22 0.5742(3) 0.60459(14) 0.71862(14) 0.0228(9) Uani d 1 . .
    H H22 0.488474 0.599401 0.705593 0.027 Uiso calc 1 . .
    C C23 0.6035(4) 0.64710(15) 0.75278(15) 0.0285(10) Uani d 1 . .
    H H23 0.537028 0.670266 0.762908 0.034 Uiso calc 1 . .
    C C24 0.7283(4) 0.65583(15) 0.77201(15) 0.0300(10) Uani d 1 . .
    H H24 0.747113 0.684953 0.794782 0.036 Uiso calc 1 . .
    C C25 0.8256(4) 0.62155(15) 0.75764(15) 0.0295(10) Uani d 1 . .
    H H25 0.910855 0.627190 0.771023 0.035 Uiso calc 1 . .
    C C26 0.7987(4) 0.57856(14) 0.72340(14) 0.0246(9) Uani d 1 . .
    H H26 0.866047 0.555636 0.713645 0.030 Uiso calc 1 . .
    C C27 0.7855(3) 0.49061(14) 0.63509(15) 0.0220(9) Uani d 1 . .
    C C28 0.8308(4) 0.51595(17) 0.58964(15) 0.0350(11) Uani d 1 . .
    H H28 0.782037 0.543429 0.573041 0.042 Uiso calc 1 . .
    C C29 0.9485(5) 0.5005(2) 0.56880(19) 0.0564(15) Uani d 1 . .
    H H29 0.978621 0.517932 0.538205 0.068 Uiso calc 1 . .
    C C30 1.0213(5) 0.4604(2) 0.5922(2) 0.0582(16) Uani d 1 . .
    H H30 1.099617 0.449824 0.577150 0.070 Uiso calc 1 . .
    C C31 0.9788(4) 0.43555(18) 0.63789(19) 0.0445(12) Uani d 1 . .
    H H31 1.029448 0.408646 0.654527 0.053 Uiso calc 1 . .
    C C32 0.8601(3) 0.45036(14) 0.65964(16) 0.0306(10) Uani d 1 . .
    H H32 0.831182 0.433221 0.690593 0.037 Uiso calc 1 . .
    C C33 0.5029(3) 0.49956(13) 0.83862(14) 0.0163(8) Uani d 1 . .
    C C34 0.6295(4) 0.51743(14) 0.83861(15) 0.0240(9) Uani d 1 . .
    H H34 0.676634 0.514638 0.807096 0.029 Uiso calc 1 . .
    C C35 0.6883(4) 0.53955(16) 0.88470(16) 0.0315(10) Uani d 1 . .
    H H35 0.774147 0.552029 0.884128 0.038 Uiso calc 1 . .
    C C36 0.6194(4) 0.54305(16) 0.93152(16) 0.0342(11) Uani d 1 . .
    H H36 0.658776 0.557529 0.962884 0.041 Uiso calc 1 . .
    C C37 0.4921(4) 0.52508(16) 0.93185(14) 0.0294(10) Uani d 1 . .
    H H37 0.444711 0.527762 0.963299 0.035 Uiso calc 1 . .
    C C38 0.4356(3) 0.50336(14) 0.88599(14) 0.0223(9) Uani d 1 . .
    H H38 0.349785 0.490820 0.886621 0.027 Uiso calc 1 . .
    C C39 0.3165(3) 0.52640(13) 0.75401(14) 0.0157(8) Uani d 1 . .
    C C40 0.3041(3) 0.57485(13) 0.78128(15) 0.0250(9) Uani d 1 . .
    H H40 0.349673 0.580082 0.814244 0.030 Uiso calc 1 . .
    C C41 0.2253(4) 0.61542(15) 0.76031(16) 0.0316(10) Uani d 1 . .
    H H41 0.218062 0.647762 0.779109 0.038 Uiso calc 1 . .
    C C42 0.1575(4) 0.60827(15) 0.71186(16) 0.0298(10) Uani d 1 . .
    H H42 0.104378 0.635668 0.697618 0.036 Uiso calc 1 . .
    C C43 0.1685(3) 0.56021(17) 0.68438(15) 0.0319(9) Uani d 1 . .
    H H43 0.122081 0.555114 0.651600 0.038 Uiso calc 1 . .
    C C44 0.2475(3) 0.51976(14) 0.70495(14) 0.0232(9) Uani d 1 . .
    H H44 0.254809 0.487621 0.685819 0.028 Uiso calc 1 . .
    C C45 0.3186(3) 0.41845(12) 0.79317(13) 0.0167(8) Uani d 1 . .
    H H45A 0.279720 0.425680 0.827798 0.020 Uiso calc 1 . .
    H H43B 0.248605 0.415473 0.765633 0.020 Uiso calc 1 . .
    C C46 0.2875(3) 0.30636(14) 0.81481(13) 0.0171(8) Uani d 1 . .
    C C47 0.1619(4) 0.30890(15) 0.79365(15) 0.0307(10) Uani d 1 . .
    H H47 0.137670 0.337375 0.770842 0.037 Uiso calc 1 . .
    C C48 0.0702(4) 0.26986(17) 0.80557(17) 0.0406(12) Uani d 1 . .
    H H48 -0.014739 0.272452 0.790848 0.049 Uiso calc 1 . .
    C C49 0.1037(4) 0.22774(15) 0.83871(16) 0.0323(10) Uani d 1 . .
    H H49 0.041725 0.201813 0.847043 0.039 Uiso calc 1 . .
    C C50 0.2290(4) 0.22384(15) 0.85963(15) 0.0310(10) Uani d 1 . .
    H H50 0.253127 0.195127 0.882155 0.037 Uiso calc 1 . .
    C C51 0.3195(4) 0.26267(15) 0.84714(15) 0.0294(10) Uani d 1 . .
    H H51 0.404964 0.259288 0.861023 0.035 Uiso calc 1 . .
    C C52 0.5016(3) 0.36484(14) 0.86208(14) 0.0198(9) Uani d 1 . .
    C C53 0.6322(4) 0.37850(14) 0.86408(15) 0.0255(9) Uani d 1 . .
    H H53 0.677321 0.381007 0.832040 0.031 Uiso calc 1 . .
    C C54 0.6971(4) 0.38856(16) 0.91340(16) 0.0318(10) Uani d 1 . .
    H H54 0.785234 0.398083 0.914070 0.038 Uiso calc 1 . .
    C C55 0.6334(4) 0.38468(16) 0.96099(16) 0.0348(11) Uani d 1 . .
    H H55 0.678280 0.390548 0.994001 0.042 Uiso calc 1 . .
    C C56 0.5024(4) 0.37203(15) 0.95967(15) 0.0340(11) Uani d 1 . .
    H H56 0.458020 0.369732 0.991924 0.041 Uiso calc 1 . .
    C C57 0.4365(4) 0.36275(14) 0.91088(15) 0.0251(9) Uani d 1 . .
    H H57 0.347377 0.354967 0.910412 0.030 Uiso calc 1 . .
    C C58 0.7015(5) 0.21333(19) 0.86522(18) 0.0629(15) Uani d 1 . .
    H H58A 0.767069 0.185760 0.862975 0.094 Uiso calc 1 . .
    H H58B 0.742922 0.247326 0.873172 0.094 Uiso calc 1 . .
    H H58C 0.652954 0.215744 0.831189 0.094 Uiso calc 1 . .
    C C59 0.6110(5) 0.1997(2) 0.90902(19) 0.0455(12) Uani d 1 . .
    C C60 0.5850(5) 0.23732(19) 0.9492(2) 0.0520(13) Uani d 1 . .
    H H60 0.626737 0.270661 0.948931 0.062 Uiso calc 1 . .
    C C61 0.4975(5) 0.2259(2) 0.9899(2) 0.0636(16) Uani d 1 . .
    H H61 0.482133 0.251653 1.016462 0.076 Uiso calc 1 . .
    C C62 0.4343(5) 0.1775(2) 0.9912(2) 0.0716(17) Uani d 1 . .
    H H62 0.374855 0.169870 1.017964 0.086 Uiso calc 1 . .
    C C63 0.4614(5) 0.1401(2) 0.9516(2) 0.0700(17) Uani d 1 . .
    H H63 0.420309 0.106633 0.951855 0.084 Uiso calc 1 . .
    C C64 0.5489(5) 0.1516(2) 0.9113(2) 0.0532(14) Uani d 1 . .
    H H64 0.565255 0.125629 0.885175 0.064 Uiso calc 1 . .
    C C65 -0.0246(4) 0.4584(2) 0.8046(2) 0.085(2) Uani d 1 . .
    H H65A -0.025429 0.419702 0.804299 0.128 Uiso calc 1 . .
    H H65B 0.028702 0.471343 0.776000 0.128 Uiso calc 1 . .
    H H65C -0.112369 0.471694 0.799097 0.128 Uiso calc 1 . .
    C C66 0.0300(4) 0.4778(2) 0.8576(2) 0.0549(14) Uani d 1 . .
    C C67 0.0512(5) 0.5325(3) 0.8671(3) 0.085(2) Uani d 1 . .
    H H67 0.032387 0.557028 0.839253 0.102 Uiso calc 1 . .
    C C68 0.0994(6) 0.5514(3) 0.9166(4) 0.099(3) Uani d 1 . .
    H H68 0.112688 0.588053 0.922887 0.119 Uiso calc 1 . .
    C C69 0.1268(5) 0.5136(3) 0.9564(3) 0.082(2) Uani d 1 . .
    H H69 0.157815 0.525130 0.990425 0.098 Uiso calc 1 . .
    C C70 0.1098(5) 0.4592(3) 0.9473(2) 0.0660(16) Uani d 1 . .
    H H70 0.131156 0.434384 0.974479 0.079 Uiso calc 1 . .
    C C71 0.0617(4) 0.4422(2) 0.89843(19) 0.0512(13) Uani d 1 . .
    H H71 0.049822 0.405504 0.892407 0.061 Uiso calc 1 . .
    Cl Cl1 0.61998(19) 0.31739(7) 1.11202(6) 0.1133(6) Uani d 1 . .
    Cl Cl2 0.47570(16) 0.22636(7) 1.14958(6) 0.0936(5) Uani d 1 . .
    C C72 0.6305(5) 0.2515(2) 1.1363(2) 0.0799(17) Uani d 1 . .
    H H72A 0.685110 0.250711 1.169320 0.096 Uiso calc 1 . .
    H H72B 0.671131 0.228837 1.109553 0.096 Uiso calc 1 . .
loop_
    _atom_site_aniso_label
    _atom_site_aniso_U_11
    _atom_site_aniso_U_22
    _atom_site_aniso_U_33
    _atom_site_aniso_U_12
    _atom_site_aniso_U_13
    _atom_site_aniso_U_23
    Pt1 0.01643(7) 0.01350(6) 0.01695(7) 0.00082(8) 0.00098(5) -0.00172(8)
    Fe1 0.0182(3) 0.0137(3) 0.0221(3) 0.0020(2) 0.0000(2) -0.0001(2)
    P1 0.0171(5) 0.0158(5) 0.0214(6) -0.0004(4) -0.0008(5) 0.0012(4)
    P2 0.0173(5) 0.0152(5) 0.0174(5) 0.0013(4) 0.0009(4) -0.0023(4)
    P3 0.0183(5) 0.0155(5) 0.0184(5) 0.0000(4) 0.0018(4) -0.0015(4)
    O1 0.0141(15) 0.0360(17) 0.0330(17) 0.0090(12) -0.0007(13) -0.0043(13)
    O2 0.062(2) 0.0146(15) 0.064(2) -0.0073(15) 0.0116(17) -0.0017(15)
    O3 0.0243(18) 0.080(3) 0.054(2) 0.0202(17) -0.0047(17) -0.0024(18)
    C1 0.016(2) 0.023(2) 0.021(2) 0.0030(16) -0.0019(17) 0.0014(17)
    C2 0.023(2) 0.0132(19) 0.026(2) 0.0020(16) 0.0043(18) -0.0015(17)
    C3 0.022(2) 0.020(2) 0.021(2) -0.0015(17) 0.0039(18) -0.0013(18)
    C4 0.030(2) 0.028(2) 0.025(2) 0.0030(19) -0.0074(19) -0.009(2)
    C5 0.037(3) 0.028(2) 0.030(2) 0.009(2) 0.002(2) -0.012(2)
    C6 0.069(4) 0.047(3) 0.052(3) 0.028(3) -0.014(3) -0.024(3)
    C7 0.045(3) 0.023(2) 0.029(3) 0.000(2) 0.001(2) -0.010(2)
    C8 0.062(3) 0.038(3) 0.042(3) 0.004(2) -0.001(2) -0.015(2)
    C9 0.036(3) 0.032(2) 0.022(2) -0.003(2) -0.007(2) -0.003(2)
    C10 0.024(2) 0.026(2) 0.021(2) -0.0031(18) -0.0033(18) -0.0031(19)
    C11 0.040(3) 0.037(3) 0.034(3) 0.006(2) -0.010(2) -0.003(2)
    C12 0.025(2) 0.016(2) 0.022(2) -0.0022(17) 0.0021(19) 0.0028(17)
    C13 0.025(2) 0.027(2) 0.030(2) 0.0008(19) 0.0043(19) 0.002(2)
    C14 0.032(3) 0.029(2) 0.025(2) 0.004(2) 0.000(2) -0.0013(19)
    C15 0.020(2) 0.020(2) 0.016(2) 0.0008(17) 0.0064(17) 0.0031(17)
    C16 0.024(2) 0.026(2) 0.022(2) 0.0020(18) -0.0017(18) 0.0048(19)
    C17 0.030(3) 0.039(3) 0.026(2) -0.009(2) -0.007(2) 0.000(2)
    C18 0.038(3) 0.050(3) 0.021(2) 0.014(3) -0.0043(19) 0.008(3)
    C19 0.048(3) 0.027(2) 0.032(3) 0.002(2) -0.002(2) 0.009(2)
    C20 0.036(3) 0.024(2) 0.024(2) -0.0014(19) -0.003(2) 0.0008(19)
    C21 0.023(2) 0.0134(19) 0.0191(19) -0.0069(17) 0.0025(16) 0.0014(17)
    C22 0.023(2) 0.020(2) 0.025(2) -0.0041(17) 0.0030(18) 0.0003(18)
    C23 0.034(3) 0.023(2) 0.029(2) 0.0077(19) 0.011(2) -0.0020(19)
    C24 0.041(3) 0.020(2) 0.029(2) -0.008(2) 0.002(2) -0.0083(19)
    C25 0.027(2) 0.030(2) 0.030(2) -0.0094(19) -0.006(2) 0.001(2)
    C26 0.028(2) 0.019(2) 0.027(2) 0.0013(16) 0.0004(19) -0.0024(17)
    C27 0.022(2) 0.021(2) 0.023(2) -0.0045(17) -0.0017(18) -0.0068(18)
    C28 0.039(3) 0.044(3) 0.023(2) -0.004(2) 0.003(2) -0.009(2)
    C29 0.046(3) 0.088(4) 0.037(3) -0.020(3) 0.017(3) -0.027(3)
    C30 0.031(3) 0.070(4) 0.075(4) -0.001(3) 0.019(3) -0.044(3)
    C31 0.019(2) 0.032(2) 0.083(4) 0.002(2) 0.000(2) -0.019(3)
    C32 0.020(2) 0.023(2) 0.049(3) -0.0016(17) 0.002(2) -0.003(2)
    C33 0.020(2) 0.0106(18) 0.018(2) 0.0033(16) -0.0008(17) -0.0029(16)
    C34 0.025(2) 0.026(2) 0.022(2) 0.0025(18) 0.0084(19) 0.0006(19)
    C35 0.023(2) 0.038(3) 0.034(3) -0.0082(19) -0.004(2) -0.007(2)
    C36 0.039(3) 0.040(3) 0.023(2) -0.004(2) -0.005(2) -0.007(2)
    C37 0.036(3) 0.039(3) 0.013(2) 0.001(2) 0.0035(19) -0.002(2)
    C38 0.023(2) 0.023(2) 0.022(2) -0.0012(17) -0.0012(18) -0.0043(18)
    C39 0.015(2) 0.0116(18) 0.020(2) 0.0006(15) 0.0014(17) 0.0026(16)
    C40 0.029(2) 0.019(2) 0.026(2) 0.0088(17) -0.0024(18) -0.0027(17)
    C41 0.033(3) 0.021(2) 0.040(3) 0.0089(19) 0.001(2) -0.008(2)
    C42 0.028(2) 0.025(2) 0.036(3) 0.0117(19) -0.003(2) 0.010(2)
    C43 0.031(2) 0.033(2) 0.031(2) 0.002(2) -0.0112(18) -0.005(2)
    C44 0.027(2) 0.019(2) 0.025(2) 0.0036(18) 0.0025(19) -0.0036(18)
    C45 0.018(2) 0.0178(19) 0.0144(19) 0.0003(15) -0.0032(16) -0.0026(16)
    C46 0.016(2) 0.018(2) 0.017(2) 0.0009(16) -0.0001(17) -0.0047(17)
    C47 0.029(2) 0.023(2) 0.040(3) -0.0050(19) -0.005(2) 0.012(2)
    C48 0.021(2) 0.039(3) 0.060(3) -0.003(2) -0.013(2) 0.012(2)
    C49 0.030(3) 0.024(2) 0.043(3) -0.0107(19) 0.006(2) 0.003(2)
    C50 0.034(3) 0.023(2) 0.035(3) -0.0045(19) -0.007(2) 0.011(2)
    C51 0.019(2) 0.030(2) 0.039(3) 0.0005(18) -0.0033(19) 0.002(2)
    C52 0.020(2) 0.017(2) 0.022(2) -0.0002(16) -0.0040(18) 0.0018(17)
    C53 0.024(2) 0.026(2) 0.026(2) -0.0038(18) -0.0051(19) -0.0004(19)
    C54 0.026(2) 0.031(2) 0.038(3) -0.0014(19) -0.010(2) -0.002(2)
    C55 0.045(3) 0.033(2) 0.025(3) -0.003(2) -0.013(2) -0.003(2)
    C56 0.049(3) 0.034(3) 0.019(2) 0.000(2) 0.004(2) -0.004(2)
    C57 0.024(2) 0.027(2) 0.024(2) -0.0006(18) -0.0008(19) -0.0027(19)
    C58 0.071(4) 0.061(4) 0.057(3) 0.012(3) -0.002(3) 0.008(3)
    C59 0.051(3) 0.041(3) 0.043(3) 0.010(3) -0.017(3) 0.000(3)
    C60 0.057(3) 0.036(3) 0.062(4) 0.006(3) -0.021(3) -0.003(3)
    C61 0.071(4) 0.059(4) 0.060(4) 0.023(3) -0.017(3) -0.015(3)
    C62 0.067(4) 0.061(4) 0.085(5) -0.003(3) -0.018(3) 0.001(4)
    C63 0.067(4) 0.053(4) 0.088(5) -0.010(3) -0.023(4) -0.006(4)
    C64 0.060(4) 0.040(3) 0.058(4) -0.002(3) -0.018(3) -0.010(3)
    C65 0.037(3) 0.151(6) 0.069(4) 0.026(3) 0.001(3) 0.019(4)
    C66 0.022(3) 0.076(4) 0.068(4) 0.016(3) 0.017(3) 0.025(3)
    C67 0.034(4) 0.075(5) 0.148(7) 0.020(3) 0.036(4) 0.042(5)
    C68 0.042(4) 0.087(6) 0.172(8) 0.003(4) 0.045(5) 0.000(6)
    C69 0.049(4) 0.103(6) 0.096(5) -0.021(4) 0.043(4) -0.041(5)
    C70 0.053(4) 0.086(5) 0.060(4) -0.008(3) 0.022(3) 0.007(3)
    C71 0.037(3) 0.067(4) 0.050(3) 0.000(3) 0.011(2) 0.019(3)
    Cl1 0.1933(19) 0.0721(12) 0.0726(11) -0.0196(12) -0.0191(12) -0.0096(9)
    Cl2 0.0980(13) 0.0890(13) 0.0943(12) 0.0133(10) 0.0097(10) 0.0026(10)
    C72 0.083(4) 0.055(4) 0.101(5) 0.008(3) -0.002(4) -0.002(3)
_geom_special_details
;
 All esds (except the esd in the dihedral angle between two l.s. planes)
 are estimated using the full covariance matrix.  The cell esds are taken
 into account individually in the estimation of esds in distances, angles
 and torsion angles; correlations between esds in cell parameters are only
 used when they are defined by crystal symmetry.  An approximate (isotropic)
 treatment of cell esds is used for estimating esds involving l.s. planes.
;
loop_
    _geom_bond_atom_site_label_1
    _geom_bond_atom_site_label_2
    _geom_bond_site_symmetry_2
    _geom_bond_distance
    _geom_bond_publ_flag
    Pt1 Fe1 . 2.5770(5) y
    Pt1 P2 . 2.2700(9) y
    Pt1 P3 . 2.2529(9) y
    Pt1 C1 . 2.023(3) y
    Fe1 P1 . 2.1857(11) y
    Fe1 C1 . 2.107(3) y
    Fe1 C2 . 2.109(4) y
    Fe1 C12 . 1.929(4) y
    Fe1 C13 . 1.749(4) y
    Fe1 C14 . 1.781(4) y
    P1 C46 . 1.824(4) ?
    P1 C45 . 1.830(3) ?
    P1 C52 . 1.831(3) ?
    P2 C33 . 1.809(3) ?
    P2 C39 . 1.814(3) ?
    P2 C45 . 1.837(3) ?
    P3 C15 . 1.819(4) ?
    P3 C27 . 1.822(4) ?
    P3 C21 . 1.824(3) ?
    O1 C12 . 1.207(4) y
    O2 C13 . 1.152(4) ?
    O3 C14 . 1.149(4) ?
    C1 C2 . 1.386(4) y
    C1 H1 . 0.9806 ?
    C2 C12 . 1.458(5) ?
    C2 C3 . 1.499(5) ?
    C3 C4 . 1.387(5) ?
    C3 C10 . 1.390(4) ?
    C4 C5 . 1.379(5) ?
    C4 H4 . 0.9300 ?
    C5 C7 . 1.391(5) ?
    C5 C6 . 1.509(5) ?
    C6 H6A . 0.9600 ?
    C6 H6B . 0.9600 ?
    C6 H6C . 0.9600 ?
    C7 C9 . 1.391(5) ?
    C7 C8 . 1.501(5) ?
    C8 H8A . 0.9600 ?
    C8 H8B . 0.9600 ?
    C8 H8C . 0.9600 ?
    C9 C10 . 1.385(5) ?
    C9 H9 . 0.9300 ?
    C10 C11 . 1.510(5) ?
    C11 H11A . 0.9600 ?
    C11 H11B . 0.9600 ?
    C11 H11C . 0.9600 ?
    C15 C16 . 1.386(5) ?
    C15 C20 . 1.386(5) ?
    C16 C17 . 1.387(5) ?
    C16 H16 . 0.9300 ?
    C17 C18 . 1.368(5) ?
    C17 H17 . 0.9300 ?
    C18 C19 . 1.375(5) ?
    C18 H18 . 0.9300 ?
    C19 C20 . 1.364(5) ?
    C19 H19 . 0.9300 ?
    C20 H20 . 0.9300 ?
    C21 C26 . 1.383(4) ?
    C21 C22 . 1.390(4) ?
    C22 C23 . 1.375(5) ?
    C22 H22 . 0.9300 ?
    C23 C24 . 1.361(5) ?
    C23 H23 . 0.9300 ?
    C24 C25 . 1.364(5) ?
    C24 H24 . 0.9300 ?
    C25 C26 . 1.380(5) ?
    C25 H25 . 0.9300 ?
    C26 H26 . 0.9300 ?
    C27 C28 . 1.378(5) ?
    C27 C32 . 1.381(5) ?
    C28 C29 . 1.377(6) ?
    C28 H28 . 0.9300 ?
    C29 C30 . 1.358(6) ?
    C29 H29 . 0.9300 ?
    C30 C31 . 1.368(6) ?
    C30 H30 . 0.9300 ?
    C31 C32 . 1.392(5) ?
    C31 H31 . 0.9300 ?
    C32 H32 . 0.9300 ?
    C33 C34 . 1.367(4) ?
    C33 C38 . 1.379(4) ?
    C34 C35 . 1.378(5) ?
    C34 H34 . 0.9300 ?
    C35 C36 . 1.375(5) ?
    C35 H35 . 0.9300 ?
    C36 C37 . 1.375(5) ?
    C36 H36 . 0.9300 ?
    C37 C38 . 1.360(5) ?
    C37 H37 . 0.9300 ?
    C38 H38 . 0.9300 ?
    C39 C40 . 1.384(4) ?
    C39 C44 . 1.386(4) ?
    C40 C41 . 1.377(5) ?
    C40 H40 . 0.9300 ?
    C41 C42 . 1.369(5) ?
    C41 H41 . 0.9300 ?
    C42 C43 . 1.377(5) ?
    C42 H42 . 0.9300 ?
    C43 C44 . 1.372(5) ?
    C43 H43 . 0.9300 ?
    C44 H44 . 0.9300 ?
    C45 H45A . 0.9700 ?
    C45 H43B . 0.9700 ?
    C46 C47 . 1.369(4) ?
    C46 C51 . 1.376(5) ?
    C47 C48 . 1.386(5) ?
    C47 H47 . 0.9300 ?
    C48 C49 . 1.362(5) ?
    C48 H48 . 0.9300 ?
    C49 C50 . 1.366(5) ?
    C49 H49 . 0.9300 ?
    C50 C51 . 1.376(5) ?
    C50 H50 . 0.9300 ?
    C51 H51 . 0.9300 ?
    C52 C53 . 1.375(4) ?
    C52 C57 . 1.395(5) ?
    C53 C54 . 1.385(5) ?
    C53 H53 . 0.9300 ?
    C54 C55 . 1.364(5) ?
    C54 H54 . 0.9300 ?
    C55 C56 . 1.374(5) ?
    C55 H55 . 0.9300 ?
    C56 C57 . 1.375(5) ?
    C56 H56 . 0.9300 ?
    C57 H57 . 0.9300 ?
    C58 C59 . 1.484(6) ?
    C58 H58A . 0.9600 ?
    C58 H58B . 0.9600 ?
    C58 H58C . 0.9600 ?
    C59 C64 . 1.351(6) ?
    C59 C60 . 1.393(6) ?
    C60 C61 . 1.395(6) ?
    C60 H60 . 0.9300 ?
    C61 C62 . 1.365(7) ?
    C61 H61 . 0.9300 ?
    C62 C63 . 1.382(7) ?
    C62 H62 . 0.9300 ?
    C63 C64 . 1.389(6) ?
    C63 H63 . 0.9300 ?
    C64 H64 . 0.9300 ?
    C65 C66 . 1.481(6) ?
    C65 H65A . 0.9600 ?
    C65 H65B . 0.9600 ?
    C65 H65C . 0.9600 ?
    C66 C71 . 1.366(6) ?
    C66 C67 . 1.393(7) ?
    C67 C68 . 1.382(8) ?
    C67 H67 . 0.9300 ?
    C68 C69 . 1.377(8) ?
    C68 H68 . 0.9300 ?
    C69 C70 . 1.377(7) ?
    C69 H69 . 0.9300 ?
    C70 C71 . 1.349(6) ?
    C70 H70 . 0.9300 ?
    C71 H71 . 0.9300 ?
    Cl1 C72 . 1.741(5) ?
    Cl2 C72 . 1.741(5) ?
    C72 H72A . 0.9700 ?
    C72 H72B . 0.9700 ?
loop_
    _geom_angle_atom_site_label_1
    _geom_angle_atom_site_label_2
    _geom_angle_atom_site_label_3
    _geom_angle_site_symmetry_1
    _geom_angle_site_symmetry_3
    _geom_angle
    _geom_angle_publ_flag
    P2 Pt1 Fe1 . . 102.03(3) y
    P3 Pt1 Fe1 . . 152.88(3) y
    C1 Pt1 Fe1 . . 52.87(10) y
    P3 Pt1 P2 . . 105.07(3) y
    C1 Pt1 P2 . . 152.26(10) y
    C1 Pt1 P3 . . 100.38(10) y
    Pt1 C1 Fe1 . . 77.18(12) y
    C13 Fe1 C14 . . 96.51(17) y
    C13 Fe1 C12 . . 96.59(16) y
    C14 Fe1 C12 . . 155.50(17) y
    C13 Fe1 C1 . . 125.43(16) y
    C14 Fe1 C1 . . 84.72(15) y
    C12 Fe1 C1 . . 70.81(14) y
    C13 Fe1 C2 . . 97.50(15) y
    C14 Fe1 C2 . . 115.51(16) y
    C12 Fe1 C2 . . 42.03(13) y
    C1 Fe1 C2 . . 38.38(12) y
    C13 Fe1 P1 . . 95.17(13) y
    C14 Fe1 P1 . . 104.63(12) y
    C12 Fe1 P1 . . 94.69(11) y
    C1 Fe1 P1 . . 137.46(10) y
    C2 Fe1 P1 . . 135.94(10) y
    C13 Fe1 Pt1 . . 170.69(12) y
    C14 Fe1 Pt1 . . 91.16(13) y
    C12 Fe1 Pt1 . . 74.38(10) y
    C1 Fe1 Pt1 . . 49.95(9) y
    C2 Fe1 Pt1 . . 74.35(9) y
    P1 Fe1 Pt1 . . 87.95(3) y
    C2 C1 Pt1 . . 112.5(3) y
    C2 C1 Fe1 . . 70.9(2) y
    C46 P1 C45 . . 102.47(15) ?
    C46 P1 C52 . . 101.87(16) ?
    C45 P1 C52 . . 100.39(15) ?
    C46 P1 Fe1 . . 114.02(11) ?
    C45 P1 Fe1 . . 114.40(11) ?
    C52 P1 Fe1 . . 121.13(12) ?
    C33 P2 C39 . . 103.75(16) ?
    C33 P2 C45 . . 107.90(16) ?
    C39 P2 C45 . . 102.34(15) ?
    C33 P2 Pt1 . . 122.98(12) ?
    C39 P2 Pt1 . . 114.88(11) ?
    C45 P2 Pt1 . . 103.02(11) ?
    C15 P3 C27 . . 105.92(16) ?
    C15 P3 C21 . . 104.21(16) ?
    C27 P3 C21 . . 102.83(16) ?
    C15 P3 Pt1 . . 114.37(12) ?
    C27 P3 Pt1 . . 109.93(12) ?
    C21 P3 Pt1 . . 118.32(11) ?
    C2 C1 H1 . . 123.6 ?
    Pt1 C1 H1 . . 123.7 ?
    Fe1 C1 H1 . . 123.7 ?
    C1 C2 C12 . . 111.0(3) ?
    C1 C2 C3 . . 123.7(3) ?
    C12 C2 C3 . . 124.6(3) ?
    C1 C2 Fe1 . . 70.8(2) ?
    C12 C2 Fe1 . . 62.4(2) ?
    C3 C2 Fe1 . . 126.7(2) ?
    C4 C3 C10 . . 118.5(3) ?
    C4 C3 C2 . . 120.0(3) ?
    C10 C3 C2 . . 121.4(3) ?
    C5 C4 C3 . . 123.6(3) ?
    C5 C4 H4 . . 118.2 ?
    C3 C4 H4 . . 118.2 ?
    C4 C5 C7 . . 118.1(4) ?
    C4 C5 C6 . . 121.5(3) ?
    C7 C5 C6 . . 120.4(3) ?
    C5 C6 H6A . . 109.5 ?
    C5 C6 H6B . . 109.5 ?
    H6A C6 H6B . . 109.5 ?
    C5 C6 H6C . . 109.5 ?
    H6A C6 H6C . . 109.5 ?
    H6B C6 H6C . . 109.5 ?
    C5 C7 C9 . . 118.3(4) ?
    C5 C7 C8 . . 121.8(4) ?
    C9 C7 C8 . . 120.0(4) ?
    C7 C8 H8A . . 109.5 ?
    C7 C8 H8B . . 109.5 ?
    H8A C8 H8B . . 109.5 ?
    C7 C8 H8C . . 109.5 ?
    H8A C8 H8C . . 109.5 ?
    H8B C8 H8C . . 109.5 ?
    C10 C9 C7 . . 123.6(4) ?
    C10 C9 H9 . . 118.2 ?
    C7 C9 H9 . . 118.2 ?
    C9 C10 C3 . . 117.8(3) ?
    C9 C10 C11 . . 120.0(3) ?
    C3 C10 C11 . . 122.1(3) ?
    C10 C11 H11A . . 109.5 ?
    C10 C11 H11B . . 109.5 ?
    H11A C11 H11B . . 109.5 ?
    C10 C11 H11C . . 109.5 ?
    H11A C11 H11C . . 109.5 ?
    H11B C11 H11C . . 109.5 ?
    O1 C12 C2 . . 138.3(3) ?
    O1 C12 Fe1 . . 145.3(3) ?
    C2 C12 Fe1 . . 75.6(2) ?
    O2 C13 Fe1 . . 179.3(4) ?
    O3 C14 Fe1 . . 175.8(4) ?
    C16 C15 C20 . . 118.4(3) ?
    C16 C15 P3 . . 117.6(3) ?
    C20 C15 P3 . . 124.0(3) ?
    C15 C16 C17 . . 120.0(4) ?
    C15 C16 H16 . . 120.0 ?
    C17 C16 H16 . . 120.0 ?
    C18 C17 C16 . . 120.3(4) ?
    C18 C17 H17 . . 119.8 ?
    C16 C17 H17 . . 119.8 ?
    C17 C18 C19 . . 120.1(4) ?
    C17 C18 H18 . . 120.0 ?
    C19 C18 H18 . . 120.0 ?
    C20 C19 C18 . . 119.7(4) ?
    C20 C19 H19 . . 120.1 ?
    C18 C19 H19 . . 120.1 ?
    C19 C20 C15 . . 121.5(4) ?
    C19 C20 H20 . . 119.3 ?
    C15 C20 H20 . . 119.3 ?
    C26 C21 C22 . . 118.3(3) ?
    C26 C21 P3 . . 121.3(3) ?
    C22 C21 P3 . . 120.0(3) ?
    C23 C22 C21 . . 120.1(3) ?
    C23 C22 H22 . . 119.9 ?
    C21 C22 H22 . . 119.9 ?
    C24 C23 C22 . . 121.0(4) ?
    C24 C23 H23 . . 119.5 ?
    C22 C23 H23 . . 119.5 ?
    C23 C24 C25 . . 119.5(4) ?
    C23 C24 H24 . . 120.2 ?
    C25 C24 H24 . . 120.2 ?
    C24 C25 C26 . . 120.6(4) ?
    C24 C25 H25 . . 119.7 ?
    C26 C25 H25 . . 119.7 ?
    C25 C26 C21 . . 120.4(4) ?
    C25 C26 H26 . . 119.8 ?
    C21 C26 H26 . . 119.8 ?
    C28 C27 C32 . . 119.3(4) ?
    C28 C27 P3 . . 122.2(3) ?
    C32 C27 P3 . . 118.5(3) ?
    C29 C28 C27 . . 119.9(4) ?
    C29 C28 H28 . . 120.0 ?
    C27 C28 H28 . . 120.0 ?
    C30 C29 C28 . . 121.2(5) ?
    C30 C29 H29 . . 119.4 ?
    C28 C29 H29 . . 119.4 ?
    C29 C30 C31 . . 119.6(4) ?
    C29 C30 H30 . . 120.2 ?
    C31 C30 H30 . . 120.2 ?
    C30 C31 C32 . . 120.3(4) ?
    C30 C31 H31 . . 119.8 ?
    C32 C31 H31 . . 119.8 ?
    C27 C32 C31 . . 119.7(4) ?
    C27 C32 H32 . . 120.1 ?
    C31 C32 H32 . . 120.1 ?
    C34 C33 C38 . . 118.6(3) ?
    C34 C33 P2 . . 118.5(3) ?
    C38 C33 P2 . . 122.9(3) ?
    C33 C34 C35 . . 120.8(3) ?
    C33 C34 H34 . . 119.6 ?
    C35 C34 H34 . . 119.6 ?
    C36 C35 C34 . . 119.6(4) ?
    C36 C35 H35 . . 120.2 ?
    C34 C35 H35 . . 120.2 ?
    C37 C36 C35 . . 119.8(4) ?
    C37 C36 H36 . . 120.1 ?
    C35 C36 H36 . . 120.1 ?
    C38 C37 C36 . . 119.8(4) ?
    C38 C37 H37 . . 120.1 ?
    C36 C37 H37 . . 120.1 ?
    C37 C38 C33 . . 121.3(3) ?
    C37 C38 H38 . . 119.3 ?
    C33 C38 H38 . . 119.3 ?
    C40 C39 C44 . . 118.2(3) ?
    C40 C39 P2 . . 123.3(3) ?
    C44 C39 P2 . . 118.2(3) ?
    C41 C40 C39 . . 120.9(3) ?
    C41 C40 H40 . . 119.5 ?
    C39 C40 H40 . . 119.5 ?
    C42 C41 C40 . . 120.2(4) ?
    C42 C41 H41 . . 119.9 ?
    C40 C41 H41 . . 119.9 ?
    C41 C42 C43 . . 119.5(3) ?
    C41 C42 H42 . . 120.2 ?
    C43 C42 H42 . . 120.2 ?
    C44 C43 C42 . . 120.5(3) ?
    C44 C43 H43 . . 119.7 ?
    C42 C43 H43 . . 119.7 ?
    C43 C44 C39 . . 120.6(3) ?
    C43 C44 H44 . . 119.7 ?
    C39 C44 H44 . . 119.7 ?
    P1 C45 P2 . . 108.83(17) y
    P1 C45 H45A . . 109.9 ?
    P2 C45 H45A . . 109.9 ?
    P1 C45 H43B . . 109.9 ?
    P2 C45 H43B . . 109.9 ?
    H45A C45 H43B . . 108.3 ?
    C47 C46 C51 . . 117.1(3) ?
    C47 C46 P1 . . 122.0(3) ?
    C51 C46 P1 . . 120.8(3) ?
    C46 C47 C48 . . 121.2(4) ?
    C46 C47 H47 . . 119.4 ?
    C48 C47 H47 . . 119.4 ?
    C49 C48 C47 . . 120.4(4) ?
    C49 C48 H48 . . 119.8 ?
    C47 C48 H48 . . 119.8 ?
    C48 C49 C50 . . 119.5(4) ?
    C48 C49 H49 . . 120.3 ?
    C50 C49 H49 . . 120.3 ?
    C49 C50 C51 . . 119.6(4) ?
    C49 C50 H50 . . 120.2 ?
    C51 C50 H50 . . 120.2 ?
    C46 C51 C50 . . 122.2(3) ?
    C46 C51 H51 . . 118.9 ?
    C50 C51 H51 . . 118.9 ?
    C53 C52 C57 . . 118.0(3) ?
    C53 C52 P1 . . 121.1(3) ?
    C57 C52 P1 . . 120.7(3) ?
    C52 C53 C54 . . 120.6(4) ?
    C52 C53 H53 . . 119.7 ?
    C54 C53 H53 . . 119.7 ?
    C55 C54 C53 . . 120.8(4) ?
    C55 C54 H54 . . 119.6 ?
    C53 C54 H54 . . 119.6 ?
    C54 C55 C56 . . 119.3(4) ?
    C54 C55 H55 . . 120.3 ?
    C56 C55 H55 . . 120.3 ?
    C55 C56 C57 . . 120.3(4) ?
    C55 C56 H56 . . 119.9 ?
    C57 C56 H56 . . 119.9 ?
    C56 C57 C52 . . 120.9(4) ?
    C56 C57 H57 . . 119.6 ?
    C52 C57 H57 . . 119.6 ?
    C59 C58 H58A . . 109.5 ?
    C59 C58 H58B . . 109.5 ?
    H58A C58 H58B . . 109.5 ?
    C59 C58 H58C . . 109.5 ?
    H58A C58 H58C . . 109.5 ?
    H58B C58 H58C . . 109.5 ?
    C64 C59 C60 . . 117.4(5) ?
    C64 C59 C58 . . 122.4(5) ?
    C60 C59 C58 . . 120.2(5) ?
    C59 C60 C61 . . 121.2(5) ?
    C59 C60 H60 . . 119.4 ?
    C61 C60 H60 . . 119.4 ?
    C62 C61 C60 . . 120.7(5) ?
    C62 C61 H61 . . 119.6 ?
    C60 C61 H61 . . 119.6 ?
    C61 C62 C63 . . 117.8(6) ?
    C61 C62 H62 . . 121.1 ?
    C63 C62 H62 . . 121.1 ?
    C62 C63 C64 . . 121.2(5) ?
    C62 C63 H63 . . 119.4 ?
    C64 C63 H63 . . 119.4 ?
    C59 C64 C63 . . 121.7(5) ?
    C59 C64 H64 . . 119.1 ?
    C63 C64 H64 . . 119.1 ?
    C66 C65 H65A . . 109.5 ?
    C66 C65 H65B . . 109.5 ?
    H65A C65 H65B . . 109.5 ?
    C66 C65 H65C . . 109.5 ?
    H65A C65 H65C . . 109.5 ?
    H65B C65 H65C . . 109.5 ?
    C71 C66 C67 . . 118.3(6) ?
    C71 C66 C65 . . 120.8(6) ?
    C67 C66 C65 . . 120.9(6) ?
    C68 C67 C66 . . 121.7(7) ?
    C68 C67 H67 . . 119.1 ?
    C66 C67 H67 . . 119.1 ?
    C69 C68 C67 . . 117.0(7) ?
    C69 C68 H68 . . 121.5 ?
    C67 C68 H68 . . 121.5 ?
    C68 C69 C70 . . 122.0(7) ?
    C68 C69 H69 . . 119.0 ?
    C70 C69 H69 . . 119.0 ?
    C71 C70 C69 . . 119.4(6) ?
    C71 C70 H70 . . 120.3 ?
    C69 C70 H70 . . 120.3 ?
    C70 C71 C66 . . 121.6(6) ?
    C70 C71 H71 . . 119.2 ?
    C66 C71 H71 . . 119.2 ?
    Cl1 C72 Cl2 . . 110.8(3) ?
    Cl1 C72 H72A . . 109.5 ?
    Cl2 C72 H72A . . 109.5 ?
    Cl1 C72 H72B . . 109.5 ?
    Cl2 C72 H72B . . 109.5 ?
    H72A C72 H72B . . 108.1 ?
loop_
    _geom_torsion_atom_site_label_1
    _geom_torsion_atom_site_label_2
    _geom_torsion_atom_site_label_3
    _geom_torsion_atom_site_label_4
    _geom_torsion_site_symmetry_1
    _geom_torsion_site_symmetry_2
    _geom_torsion_site_symmetry_3
    _geom_torsion_site_symmetry_4
    _geom_torsion
    _geom_torsion_publ_flag
    Pt1 C1 C2 C12 . . . . -17.8(4) ?
    Fe1 C1 C2 C12 . . . . 48.8(3) ?
    Pt1 C1 C2 C3 . . . . 171.6(3) ?
    Fe1 C1 C2 C3 . . . . -121.8(3) ?
    Pt1 C1 C2 Fe1 . . . . -66.57(17) ?
    C1 C2 C3 C4 . . . . 50.4(5) ?
    C12 C2 C3 C4 . . . . -118.9(4) ?
    Fe1 C2 C3 C4 . . . . -39.8(5) ?
    C1 C2 C3 C10 . . . . -126.4(4) ?
    C12 C2 C3 C10 . . . . 64.3(5) ?
    Fe1 C2 C3 C10 . . . . 143.4(3) ?
    C10 C3 C4 C5 . . . . 0.9(6) ?
    C2 C3 C4 C5 . . . . -176.0(4) ?
    C3 C4 C5 C7 . . . . -0.8(6) ?
    C3 C4 C5 C6 . . . . 179.5(4) ?
    C4 C5 C7 C9 . . . . 0.0(6) ?
    C6 C5 C7 C9 . . . . 179.7(4) ?
    C4 C5 C7 C8 . . . . -179.3(4) ?
    C6 C5 C7 C8 . . . . 0.4(6) ?
    C5 C7 C9 C10 . . . . 0.7(6) ?
    C8 C7 C9 C10 . . . . -180.0(4) ?
    C7 C9 C10 C3 . . . . -0.6(6) ?
    C7 C9 C10 C11 . . . . 175.8(4) ?
    C4 C3 C10 C9 . . . . -0.2(5) ?
    C2 C3 C10 C9 . . . . 176.7(3) ?
    C4 C3 C10 C11 . . . . -176.5(4) ?
    C2 C3 C10 C11 . . . . 0.4(6) ?
    C1 C2 C12 O1 . . . . 135.7(5) ?
    C3 C2 C12 O1 . . . . -53.8(7) ?
    Fe1 C2 C12 O1 . . . . -171.1(5) ?
    C1 C2 C12 Fe1 . . . . -53.2(3) ?
    C3 C2 C12 Fe1 . . . . 117.2(3) ?
    C27 P3 C15 C16 . . . . 96.0(3) ?
    C21 P3 C15 C16 . . . . -155.9(3) ?
    Pt1 P3 C15 C16 . . . . -25.2(3) ?
    C27 P3 C15 C20 . . . . -83.6(3) ?
    C21 P3 C15 C20 . . . . 24.5(4) ?
    Pt1 P3 C15 C20 . . . . 155.2(3) ?
    C20 C15 C16 C17 . . . . 0.5(5) ?
    P3 C15 C16 C17 . . . . -179.1(3) ?
    C15 C16 C17 C18 . . . . -0.8(6) ?
    C16 C17 C18 C19 . . . . -0.4(6) ?
    C17 C18 C19 C20 . . . . 1.8(6) ?
    C18 C19 C20 C15 . . . . -2.1(6) ?
    C16 C15 C20 C19 . . . . 0.9(6) ?
    P3 C15 C20 C19 . . . . -179.4(3) ?
    C15 P3 C21 C26 . . . . -136.5(3) ?
    C27 P3 C21 C26 . . . . -26.2(3) ?
    Pt1 P3 C21 C26 . . . . 95.1(3) ?
    C15 P3 C21 C22 . . . . 50.2(3) ?
    C27 P3 C21 C22 . . . . 160.5(3) ?
    Pt1 P3 C21 C22 . . . . -78.1(3) ?
    C26 C21 C22 C23 . . . . -0.4(5) ?
    P3 C21 C22 C23 . . . . 173.1(3) ?
    C21 C22 C23 C24 . . . . 0.6(6) ?
    C22 C23 C24 C25 . . . . -0.7(6) ?
    C23 C24 C25 C26 . . . . 0.7(6) ?
    C24 C25 C26 C21 . . . . -0.5(6) ?
    C22 C21 C26 C25 . . . . 0.4(5) ?
    P3 C21 C26 C25 . . . . -173.0(3) ?
    C15 P3 C27 C28 . . . . 29.2(4) ?
    C21 P3 C27 C28 . . . . -79.8(3) ?
    Pt1 P3 C27 C28 . . . . 153.3(3) ?
    C15 P3 C27 C32 . . . . -151.3(3) ?
    C21 P3 C27 C32 . . . . 99.6(3) ?
    Pt1 P3 C27 C32 . . . . -27.3(3) ?
    C32 C27 C28 C29 . . . . 0.9(6) ?
    P3 C27 C28 C29 . . . . -179.7(3) ?
    C27 C28 C29 C30 . . . . 0.3(7) ?
    C28 C29 C30 C31 . . . . -1.5(7) ?
    C29 C30 C31 C32 . . . . 1.6(7) ?
    C28 C27 C32 C31 . . . . -0.7(6) ?
    P3 C27 C32 C31 . . . . 179.8(3) ?
    C30 C31 C32 C27 . . . . -0.5(6) ?
    C39 P2 C33 C34 . . . . -106.7(3) ?
    C45 P2 C33 C34 . . . . 145.2(3) ?
    Pt1 P2 C33 C34 . . . . 25.8(3) ?
    C39 P2 C33 C38 . . . . 71.6(3) ?
    C45 P2 C33 C38 . . . . -36.5(3) ?
    Pt1 P2 C33 C38 . . . . -156.0(3) ?
    C38 C33 C34 C35 . . . . -0.9(5) ?
    P2 C33 C34 C35 . . . . 177.4(3) ?
    C33 C34 C35 C36 . . . . 0.9(6) ?
    C34 C35 C36 C37 . . . . -0.8(6) ?
    C35 C36 C37 C38 . . . . 0.8(6) ?
    C36 C37 C38 C33 . . . . -0.9(6) ?
    C34 C33 C38 C37 . . . . 1.0(5) ?
    P2 C33 C38 C37 . . . . -177.3(3) ?
    C33 P2 C39 C40 . . . . 3.1(3) ?
    C45 P2 C39 C40 . . . . 115.3(3) ?
    Pt1 P2 C39 C40 . . . . -133.9(3) ?
    C33 P2 C39 C44 . . . . 177.3(3) ?
    C45 P2 C39 C44 . . . . -70.5(3) ?
    Pt1 P2 C39 C44 . . . . 40.3(3) ?
    C44 C39 C40 C41 . . . . 0.0(6) ?
    P2 C39 C40 C41 . . . . 174.2(3) ?
    C39 C40 C41 C42 . . . . 0.1(6) ?
    C40 C41 C42 C43 . . . . 0.1(6) ?
    C41 C42 C43 C44 . . . . -0.5(6) ?
    C42 C43 C44 C39 . . . . 0.6(6) ?
    C40 C39 C44 C43 . . . . -0.4(5) ?
    P2 C39 C44 C43 . . . . -174.9(3) ?
    C46 P1 C45 P2 . . . . 179.53(17) ?
    C52 P1 C45 P2 . . . . 74.8(2) ?
    Fe1 P1 C45 P2 . . . . -56.55(18) ?
    C33 P2 C45 P1 . . . . -87.49(19) ?
    C39 P2 C45 P1 . . . . 163.46(17) ?
    Pt1 P2 C45 P1 . . . . 43.94(17) ?
    C45 P1 C46 C47 . . . . 38.0(3) ?
    C52 P1 C46 C47 . . . . 141.6(3) ?
    Fe1 P1 C46 C47 . . . . -86.2(3) ?
    C45 P1 C46 C51 . . . . -146.9(3) ?
    C52 P1 C46 C51 . . . . -43.3(3) ?
    Fe1 P1 C46 C51 . . . . 88.9(3) ?
    C51 C46 C47 C48 . . . . 1.7(6) ?
    P1 C46 C47 C48 . . . . 176.9(3) ?
    C46 C47 C48 C49 . . . . -0.2(7) ?
    C47 C48 C49 C50 . . . . -0.8(7) ?
    C48 C49 C50 C51 . . . . 0.3(6) ?
    C47 C46 C51 C50 . . . . -2.2(6) ?
    P1 C46 C51 C50 . . . . -177.5(3) ?
    C49 C50 C51 C46 . . . . 1.2(6) ?
    C46 P1 C52 C53 . . . . 150.9(3) ?
    C45 P1 C52 C53 . . . . -103.8(3) ?
    Fe1 P1 C52 C53 . . . . 23.1(3) ?
    C46 P1 C52 C57 . . . . -34.5(3) ?
    C45 P1 C52 C57 . . . . 70.8(3) ?
    Fe1 P1 C52 C57 . . . . -162.3(2) ?
    C57 C52 C53 C54 . . . . 1.5(5) ?
    P1 C52 C53 C54 . . . . 176.2(3) ?
    C52 C53 C54 C55 . . . . 0.6(6) ?
    C53 C54 C55 C56 . . . . -1.7(6) ?
    C54 C55 C56 C57 . . . . 0.8(6) ?
    C55 C56 C57 C52 . . . . 1.4(6) ?
    C53 C52 C57 C56 . . . . -2.5(5) ?
    P1 C52 C57 C56 . . . . -177.2(3) ?
    C64 C59 C60 C61 . . . . -0.5(7) ?
    C58 C59 C60 C61 . . . . 178.2(4) ?
    C59 C60 C61 C62 . . . . -0.4(7) ?
    C60 C61 C62 C63 . . . . 1.0(8) ?
    C61 C62 C63 C64 . . . . -0.8(8) ?
    C60 C59 C64 C63 . . . . 0.7(7) ?
    C58 C59 C64 C63 . . . . -177.9(4) ?
    C62 C63 C64 C59 . . . . -0.1(8) ?
    C71 C66 C67 C68 . . . . -1.8(8) ?
    C65 C66 C67 C68 . . . . 178.6(5) ?
    C66 C67 C68 C69 . . . . 0.6(9) ?
    C67 C68 C69 C70 . . . . 1.2(9) ?
    C68 C69 C70 C71 . . . . -1.7(8) ?
    C69 C70 C71 C66 . . . . 0.3(7) ?
    C67 C66 C71 C70 . . . . 1.4(7) ?
    C65 C66 C71 C70 . . . . -179.0(4) ?
loop_
    _geom_hbond_atom_site_label_D
    _geom_hbond_atom_site_label_H
    _geom_hbond_atom_site_label_A
    _geom_hbond_site_symmetry_A
    _geom_hbond_distance_DH
    _geom_hbond_distance_HA
    _geom_hbond_distance_DA
    _geom_hbond_angle_DHA
    C11 H11A O1 . 0.96 2.36 3.193(4) 145
    C31 H31 O1 1_655 0.93 2.55 3.370(5) 147
    C41 H41 O2 2_556 0.93 2.49 3.202(5) 134
    C48 H48 O3 1_455 0.93 2.46 3.325(5) 154
    C11 H11B Cg9 4_565 0.96 2.80 3.719(4) 160
    C22 H22 Cg6 . 0.93 2.80 3.597(3) 145
    C34 H34 Cg3 . 0.93 2.98 3.519(4) 118
    C38 H38 Cg10 . 0.93 2.82 3.694(4) 156
    C60 H60 Cg8 . 0.93 2.81 3.543(5) 137
_shelx_space_group_comment
;
The symmetry employed for this shelxl refinement is uniquely defined
by the following loop, which should always be used as a source of
symmetry information in preference to the above space-group names.
They are only intended as comments.
;
_shelx_estimated_absorpt_T_min     0.354
_shelx_estimated_absorpt_T_max     0.697
_shelx_hkl_file
;
   0   0   3    7.02    9.62
   0   0  -3    3.76    7.32
   0   0  -4  421.02   15.37
   0   0  -4  401.13   11.97
   0   0   4  407.43   14.92
   0   0   4  409.93   10.93
   0   0  -5    7.40   15.67
   0   0   5   -0.25   12.47
   0   0   5    5.58   18.74
   0   0   5    0.75   11.04
   0   0  -5   -3.01   12.68
   0   0   6  458.10   28.85
   0   0   6  464.18   16.72
   0   0  -6  454.75   20.37
   0   0   6  446.15   19.02
   0   0  -6  452.63   18.42
   0   0  -7    0.43   20.58
   0   0   7   41.11   31.45
   0   0   7    3.84   17.47
   0   0   7    0.44   15.01
   0   0  -7    6.10   16.61
   0   0  -8  274.96   23.91
   0   0   8  291.92   17.74
   0   0   8  299.19   33.77
   0   0   8  270.55   18.96
   0   0  -8  271.51   19.26
   0   0  -9    5.48   23.16
   0   0   9   10.35   17.86
   0   0  -9   12.66   18.65
   0   0   9    3.19   34.01
   0   0   9   -2.40   15.96
   0   0  10  583.31   21.84
   0   0 -10  616.16   29.08
   0   0 -10  566.56   21.74
   0   0  10  622.24   20.41
   0   0  10  624.79   37.76
   0   0  11    6.47   18.93
   0   0  11   14.35   33.72
   0   0 -11   47.16   27.09
   0   0  11   -0.96   15.14
   0   0 -11   11.67   18.18
   0   0 -12 1981.41   31.93
   0   0 -12 2064.20   42.09
   0   0  12 2049.21   33.45
   0   0  12 2045.55   47.98
   0   0  13    5.91   17.72
   0   0 -13   10.08   19.72
   0   0  13   28.16   34.93
   0   0 -13   30.50   29.79
   0   0  13    3.91   20.21
   0   0 -14 2006.45   44.77
   0   0  14 1881.88   48.75
   0   0  14 1984.87   35.52
   0   0 -14 1926.80   34.40
   0   0 -15   18.57   20.58
   0   0 -15   14.57   30.14
   0   0  15    4.64   21.81
   0   0  15    5.47   34.79
   0   0 -16 1760.95   36.19
   0   0  16 1761.40   37.46
   0   0  16 1774.40   51.72
   0   0 -16 1783.17   45.99
   0   0  17   22.49   41.44
   0   0  17   28.16   25.11
   0   0 -17   29.62   33.42
   0   0 -17    4.63   23.09
   0   0  18  205.48   47.42
   0   0 -18  214.83   26.77
   0   0  18  226.44   27.64
   0   0 -18  207.10   35.81
   0   0 -19   19.75   35.61
   0   0  19   16.20   49.43
   0   0  19   21.75   26.76
   0   0 -19   18.25   24.61
   0   0 -20  160.28   40.21
   0   0  20  133.76   53.04
   0   0  20  186.73   30.85
   0   0 -20  182.89   27.94
   0   0 -21   -3.07   26.40
   0   0 -21    0.36   40.35
   0   0  21    9.27   27.89
   0   0  21  -25.00   54.09
   0   0 -22  231.73   42.46
   0   0  22  254.52   30.40
   0   0 -22  227.41   28.65
   0   0  22  211.90   55.35
   0   0 -23   12.06   40.53
   0   0 -23    5.40   25.78
   0   0  23   -4.57   28.40
   0   0  23  -12.62   52.58
   0   0  24  641.15   60.00
   0   0  24  691.03   36.80
   0   0 -24  658.20   33.97
   0   0 -24  681.85   49.69
   0   0 -25   -3.66   43.19
   0   0  25    2.09   28.83
   0   0  25  -11.65   55.04
   0   0 -25   10.18   27.71
   0   0 -26  370.61   32.82
   0   0  26  421.10   35.85
   0   0  26  368.78   59.28
   0   0 -26  382.37   49.42
   0   0 -27  -42.62   45.76
   0   0  27  -52.80   57.85
   0   0  27   19.64   30.59
   0   0  28   35.83   58.97
   0   0 -28   42.34   46.53
   0   0 -29  -53.67   48.44
   0   0 -30  -17.54   50.41
   0   0 -31  -32.04   51.79
   0   0 -32  -58.38   52.74
   0   1  -3 1244.57   14.50
   0  -1   3 1223.53   17.17
   0   1  -3 1260.52   14.43
   0   1   3 1239.85   15.49
   0  -1  -3 1253.68   11.76
   0   1   3 1224.14   15.14
   0  -1   4  286.41   12.25
   0  -1   4  286.96   16.86
   0   1   4  301.44   13.06
   0  -1   4  276.37   10.36
   0  -1  -4  312.03   10.49
   0   1   4  306.30   14.65
   0   1   4  297.90    9.69
   0  -1  -4  287.99   14.62
   0   1  -4  297.65   15.95
   0   1  -4  276.91   12.72
   0  -1  -4  304.95   14.07
   0   1  -4  288.19   13.19
   0   1   5 2488.56   20.97
   0  -1  -5 2375.72   28.08
   0   1  -5 2337.52   24.25
   0  -1  -5 2389.90   27.49
   0  -1   5 2435.76   23.25
   0   1  -5 2331.17   23.56
   0   1  -5 2392.23   31.69
   0   1   5 2402.55   28.74
   0  -1   5 2394.35   24.23
   0  -1   5 2392.60   33.31
   0  -1  -5 2332.82   21.19
   0  -1   6   21.08   17.49
   0   1   6   33.17   27.13
   0  -1   6   29.98   14.08
   0  -1  -6    8.58   22.02
   0   1   6   24.43   14.12
   0   1  -6   19.72   17.50
   0  -1  -6   38.70   23.73
   0   1  -6   56.11   20.92
   0  -1   6   23.99   31.89
   0  -1  -6   23.71   15.61
   0   1  -7  898.22   28.87
   0  -1  -7  851.52   25.27
   0  -1   7  860.40   36.12
   0  -1   7  825.29   22.70
   0  -1  -7  848.72   26.20
   0  -1   7  905.12   20.92
   0  -1  -7  878.64   19.98
   0   1   7  933.98   20.04
   0   1  -7  867.64   23.39
   0   1   7  850.10   30.66
   0  -1   8  604.98   19.23
   0   1  -8  552.82   22.03
   0  -1   8  556.57   21.35
   0  -1  -8  561.17   22.01
   0   1   8  568.06   31.18
   0  -1   8  572.89   35.27
   0   1   8  602.14   18.49
   0  -1  -8  586.74   25.30
   0  -1  -8  542.32   19.53
   0   1  -8  606.39   23.23
   0   1   9  216.89   16.19
   0  -1   9  204.21   19.99
   0  -1  -9  208.22   23.44
   0  -1  -9  205.75   17.86
   0  -1  -9  221.69   21.68
   0   1   9  221.27   33.74
   0   1  -9  212.45   20.41
   0   1  -9  243.83   26.73
   0  -1   9  214.72   36.52
   0  -1   9  230.18   16.68
   0  -1 -10  449.78   26.47
   0  -1 -10  427.45   28.20
   0   1 -10  410.38   22.04
   0   1  10  443.37   18.67
   0  -1  10  424.78   36.43
   0   1 -10  447.64   25.10
   0   1  10  438.81   31.56
   0  -1 -10  414.30   20.20
   0  -1  10  447.93   22.05
   0  -1  10  464.89   19.70
   0  -1 -11    5.02   17.37
   0   1 -11   10.37   19.90
   0   1  11    6.01   14.87
   0  -1 -11   13.79   25.56
   0  -1  11    7.23   18.94
   0  -1 -11   -1.64   21.32
   0   1  11   19.10   32.55
   0   1  11    9.62   18.53
   0  -1  11    4.85   31.35
   0  -1  11   10.54   16.45
   0  -1  12  391.12   23.73
   0  -1  12  430.55   19.87
   0   1  12  436.78   19.69
   0   1 -12  381.40   22.42
   0   1  12  407.48   35.09
   0  -1 -12  412.12   30.34
   0  -1  12  395.28   39.07
   0   1  12  432.88   22.63
   0  -1 -12  391.68   20.82
   0   1  13   -5.74   17.56
   0  -1 -13   18.73   27.41
   0  -1  13   15.06   20.55
   0   1 -13    6.48   20.19
   0  -1  13    9.75   36.31
   0  -1 -13    4.66   18.73
   0   1  13   20.17   32.23
   0  -1  13   -3.91   16.80
   0   1  13    4.40   19.52
   0  -1 -14  103.52   19.84
   0   1  14  119.45   22.41
   0   1 -14  114.77   22.00
   0  -1  14  110.95   22.83
   0   1  14   99.94   17.95
   0  -1  14   83.80   36.57
   0  -1 -14  112.64   31.55
   0   1  14  134.85   38.69
   0   1 -15  225.00   35.25
   0  -1 -15  160.55   21.90
   0  -1  15  134.78   43.04
   0   1  15  207.48   41.83
   0   1 -15  179.48   23.02
   0   1  15  190.73   22.88
   0  -1 -15  181.81   30.73
   0  -1  15  175.38   24.36
   0  -1 -16   63.82   22.11
   0   1  16   62.74   42.51
   0  -1  16   55.87   42.34
   0   1 -16   72.25   23.47
   0   1  16   71.38   23.94
   0  -1 -16   61.64   33.10
   0   1 -16  103.57   36.87
   0  -1  16   64.38   25.18
   0  -1 -17 1053.22   32.33
   0   1  17 1053.90   33.21
   0  -1  17 1079.65   35.09
   0   1  17 1048.71   51.54
   0  -1  17  985.33   48.88
   0   1 -17 1064.62   33.33
   0  -1 -17 1120.65   46.44
   0   1 -17 1121.08   46.69
   0  -1 -18   28.39   37.10
   0   1 -18   47.96   38.15
   0  -1  18  -12.18   49.41
   0   1 -18   22.13   24.73
   0   1  18   22.29   41.38
   0  -1 -18   10.76   24.02
   0   1  18   32.15   25.65
   0  -1  18   18.49   27.03
   0  -1 -19  753.39   42.78
   0   1 -19  797.04   33.84
   0  -1  19  731.26   59.73
   0   1 -19  790.13   44.73
   0  -1  19  775.52   34.99
   0   1  19  853.28   33.25
   0   1  19  751.12   50.50
   0  -1 -19  724.10   31.66
   0  -1  20  328.17   32.06
   0  -1  20  295.52   56.71
   0  -1 -20  286.41   27.65
   0   1 -20  262.42   30.01
   0   1  20  283.35   50.16
   0   1  20  309.48   30.90
   0  -1 -20  254.70   41.15
   0   1 -20  279.94   39.89
   0   1  21  369.13   53.35
   0  -1 -21  408.12   45.19
   0  -1  21  353.16   52.12
   0   1 -21  376.86   31.77
   0   1  21  438.75   31.54
   0  -1  21  410.41   33.23
   0  -1 -21  393.49   29.56
   0   1 -21  428.07   42.40
   0   1  22   23.04   28.50
   0  -1 -22    9.60   25.13
   0  -1  22   32.33   29.37
   0   1  22   21.99   51.28
   0   1 -22   30.56   26.66
   0  -1  22   -2.88   45.35
   0   1 -22   39.55   36.47
   0  -1 -22    0.63   41.04
   0  -1  23  263.03   32.23
   0   1  23  240.39   53.64
   0   1 -23  260.71   41.59
   0   1 -23  257.61   29.48
   0  -1  23  223.54   50.69
   0  -1 -23  215.48   27.30
   0   1  23  260.34   29.92
   0  -1 -23  223.81   42.57
   0  -1 -24   35.44   39.60
   0   1 -24   43.31   40.72
   0   1 -24   22.13   26.99
   0   1  24   17.73   52.69
   0  -1  24  -34.38   52.83
   0   1  24    8.17   28.46
   0  -1  24   30.74   29.47
   0   1  25   -5.80   28.36
   0  -1  25   -4.53   30.28
   0   1 -25   -3.11   27.65
   0   1  25  -29.74   54.37
   0   1 -25   -1.46   43.15
   0  -1 -25  -17.40   36.63
   0  -1  25  -23.43   55.08
   0  -1  26    9.50   30.78
   0   1 -26    7.46   45.52
   0   1 -26   20.23   28.67
   0  -1 -26   -0.68   38.09
   0   1  26   16.49   30.10
   0   1  26    7.17   55.41
   0  -1  26   10.12   56.61
   0   1 -27  190.14   48.45
   0   1  27  210.74   58.54
   0  -1  27  201.94   34.72
   0  -1 -27  149.11   41.55
   0   1  27  249.07   33.08
   0   1 -27  190.52   31.36
   0  -1  28   -4.21   31.86
   0   1 -28   12.76   48.09
   0   1  28  -20.55   55.11
   0  -1 -28  -39.57   42.75
   0   1 -29  143.78   50.95
   0  -1 -29  150.83   47.91
   0   1  29  171.84   56.65
   0  -1 -30  -15.18   49.31
   0   1  30  -34.63   52.88
   0   1 -30   14.10   50.62
   0   1 -31  176.10   53.36
   0  -1 -31  119.14   52.44
   0  -1 -32  -50.08   53.41
   0   1 -32  -18.38   50.42
   0   2  -2 1179.40   14.29
   0   2  -2 1216.73   14.14
   0   2   2 1224.89   12.41
   0  -2   3  966.26   15.22
   0  -2  -3  968.76   14.16
   0   2   3  998.08   14.67
   0   2  -3  991.02   15.65
   0   2  -3 1017.48   15.97
   0   2   3  983.40   14.87
   0  -2   3  984.06   14.38
   0  -2   4   11.70   12.30
   0  -2   4    4.49   13.81
   0   2  -4    7.60   12.59
   0  -2  -4    9.59   10.16
   0   2   4    2.00   12.03
   0   2  -4    2.76   17.67
   0   2  -4   10.28   12.26
   0  -2  -4   -0.74   12.67
   0   2   4    1.15    8.25
   0   2   4    9.50   12.57
   0   2   5  104.06   14.97
   0   2  -5  111.93   24.84
   0   2  -5   99.33   17.05
   0   2   5  103.12   11.28
   0  -2   5   94.09   14.52
   0   2   5   65.36   17.99
   0  -2  -5   77.50   19.31
   0  -2   5  104.42   16.61
   0  -2   5   82.05   27.53
   0   2  -5  106.93   17.73
   0  -2  -5  114.91   17.22
   0   2  -6  115.13   21.24
   0  -2   6   79.43   34.33
   0  -2  -6  103.86   23.51
   0  -2   6  133.19   14.45
   0  -2   6  127.40   19.24
   0   2   6  142.29   14.33
   0   2   6  101.15   27.10
   0   2   6  177.81   22.72
   0   2  -6  151.53   19.88
   0  -2  -6  145.57   20.23
   0   2  -6  146.17   26.45
   0   2   7  808.99   29.72
   0  -2  -7  826.78   19.49
   0   2  -7  857.02   30.79
   0  -2   7  842.72   19.92
   0   2  -7  826.26   24.01
   0  -2  -7  841.43   27.12
   0   2   7  854.61   18.65
   0  -2  -7  888.20   23.79
   0  -2   7  786.99   37.51
   0   2  -7  848.84   22.12
   0  -2   7  798.24   23.17
   0   2  -8 1425.18   33.59
   0  -2   8 1396.13   25.17
   0   2   8 1327.87   21.63
   0  -2  -8 1245.01   30.84
   0  -2   8 1280.37   41.83
   0  -2  -8 1316.04   22.49
   0   2  -8 1336.39   27.89
   0  -2   8 1326.55   26.77
   0  -2  -8 1373.84   28.00
   0   2  -8 1354.46   26.29
   0   2   8 1296.79   33.11
   0   2   9  288.59   32.46
   0  -2  -9  289.55   24.34
   0   2  -9  283.64   22.56
   0  -2   9  295.94   21.61
   0  -2  -9  281.02   17.88
   0  -2   9  310.17   16.84
   0  -2   9  298.17   31.53
   0   2   9  318.70   16.61
   0   2  -9  320.65   21.92
   0  -2  -9  309.61   20.12
   0   2  10  758.16   20.26
   0   2  10  706.77   35.24
   0  -2  10  692.71   24.63
   0  -2 -10  694.02   29.31
   0   2 -10  669.19   25.51
   0  -2 -10  799.89   26.79
   0   2 -10  761.84   26.67
   0  -2 -10  697.37   21.52
   0  -2  10  681.01   37.46
   0  -2  10  759.23   21.14
   0  -2 -11  698.25   26.78
   0   2  11  694.41   20.73
   0  -2  11  717.30   22.40
   0  -2 -11  639.87   30.58
   0  -2 -11  617.88   21.18
   0  -2  11  652.01   38.18
   0  -2  11  661.65   25.33
   0   2  11  693.23   35.99
   0   2 -11  631.68   24.88
   0  -2  12  436.18   35.28
   0  -2 -12  449.96   31.13
   0  -2  12  456.49   25.18
   0  -2 -12  468.46   21.34
   0  -2  12  518.96   22.97
   0   2 -12  454.12   24.15
   0   2  12  489.85   37.42
   0   2  12  516.14   20.51
   0  -2  13  969.85   43.67
   0  -2  13  934.07   29.57
   0   2  13  949.97   38.26
   0   2 -13  956.97   29.23
   0  -2 -13  924.80   25.67
   0   2  13 1026.96   25.76
   0  -2 -13  962.69   36.99
   0   2  13  949.09   26.07
   0  -2 -14  267.53   21.14
   0  -2 -14  295.73   31.51
   0   2  14  302.33   39.61
   0   2 -14  276.51   25.08
   0   2  14  285.42   22.23
   0  -2  14  213.53   41.37
   0  -2  14  283.61   25.80
   0   2  14  314.72   20.76
   0   2  15  707.91   40.57
   0   2 -15  726.51   29.28
   0  -2 -15  745.57   26.37
   0  -2  15  741.12   30.03
   0  -2 -15  710.48   36.15
   0   2  15  715.32   26.75
   0  -2  15  668.52   41.60
   0  -2  16  264.73   27.78
   0  -2 -16  276.33   23.61
   0  -2 -16  292.10   36.84
   0  -2  16  295.30   48.45
   0   2  16  289.72   25.03
   0   2  16  314.36   44.46
   0   2 -16  292.50   26.55
   0   2 -17  217.18   28.30
   0  -2  17  167.94   28.13
   0   2  17  183.63   26.32
   0  -2 -17  176.29   34.31
   0   2  17  176.66   44.83
   0  -2  17  147.52   41.79
   0  -2 -17  171.14   23.92
   0  -2  18   20.19   28.02
   0   2  18    7.56   25.28
   0   2  18   37.59   41.55
   0   2 -18   47.45   39.46
   0  -2 -18   12.07   36.70
   0  -2 -18    5.85   23.60
   0   2 -18   27.43   26.09
   0  -2  18  -17.87   52.36
   0   2  19   87.41   26.61
   0   2 -19   98.35   26.99
   0   2 -19  140.42   37.05
   0   2  19  125.24   51.41
   0  -2  19   68.62   49.63
   0  -2  19  113.49   29.67
   0  -2 -19  106.18   38.76
   0  -2 -19   78.07   24.35
   0   2 -20   15.05   28.68
   0  -2  20  -16.56   49.18
   0  -2 -20  -21.44   24.69
   0   2  20   11.58   27.34
   0  -2 -20   13.87   35.76
   0   2  20   44.38   52.03
   0  -2  20    2.62   29.36
   0   2 -20   27.61   39.86
   0   2  21   33.50   28.15
   0   2 -21   39.73   28.15
   0  -2  21    9.29   29.54
   0   2 -21   24.32   43.51
   0  -2 -21   13.14   40.57
   0  -2  21  -60.75   57.22
   0   2  21   37.80   50.33
   0  -2  22  473.36   34.36
   0  -2 -22  455.37   44.57
   0  -2  22  400.76   55.76
   0   2 -22  493.86   47.70
   0   2  22  481.89   31.28
   0   2  22  459.64   49.02
   0   2 -22  475.25   33.17
   0  -2  23  102.61   45.01
   0  -2  23  188.08   31.62
   0   2  23  175.97   29.19
   0   2 -23  184.70   43.58
   0  -2 -23  148.70   36.76
   0   2 -23  157.97   28.65
   0   2  23  160.52   48.68
   0  -2  24  516.53   36.15
   0  -2 -24  507.76   45.35
   0   2  24  511.94   56.88
   0   2 -24  525.18   45.87
   0   2 -24  499.92   34.49
   0  -2  24  431.24   54.72
   0   2  24  563.64   33.47
   0  -2 -25  229.81   45.75
   0   2 -25  261.87   31.83
   0   2  25  193.85   56.06
   0   2  25  304.54   31.01
   0   2 -25  276.74   42.87
   0  -2  25  289.06   35.07
   0   2 -26  102.40   30.73
   0  -2 -26   92.39   44.75
   0   2  26   84.18   54.37
   0   2 -26  118.20   43.85
   0   2  26  130.83   31.11
   0  -2  26  118.20   33.27
   0   2 -27  122.29   30.53
   0  -2 -27   89.78   43.68
   0   2 -27  122.67   47.66
   0  -2  27  110.01   33.71
   0   2  27   74.13   52.43
   0   2 -28   25.67   49.05
   0   2  28   31.06   48.06
   0  -2  28   38.49   33.11
   0  -2 -28   11.68   39.10
   0   2  29    2.21   50.23
   0   2 -29  -12.37   50.15
   0  -2 -29  -17.32   41.15
   0  -2 -30  -41.44   45.18
   0   2  30   -5.68   58.28
   0   2 -30  -13.05   50.80
   0   2  31   -9.03   62.53
   0   2 -31   34.35   48.47
   0  -2 -31  -45.54   49.94
   0   2 -32   20.27   45.84
   0   3   0   -3.04    6.62
   0   3   1    5.69    6.92
   0   3  -1    6.51    8.03
   0   3  -2   17.95   11.52
   0   3   2   19.71    9.47
   0  -3  -2   13.07    7.78
   0   3   2   18.29    7.32
   0  -3   2   14.09    9.61
   0  -3   3  103.83   11.65
   0   3   3   98.86   11.63
   0  -3  -3   95.72   10.34
   0   3  -3   97.41   14.76
   0   3  -3  117.33   14.51
   0  -3   3   92.11   13.57
   0  -3  -4 1924.01   21.80
   0   3   4 1938.65   23.18
   0  -3   4 1914.78   24.69
   0   3  -4 1905.94   25.20
   0  -3   4 2025.14   23.73
   0   3  -4 2002.23   25.33
   0   3  -5   85.06   20.57
   0   3  -5  106.18   20.79
   0  -3   5   84.01   13.98
   0   3  -5  103.33   19.16
   0   3   5   93.53   17.75
   0  -3  -5   98.42   17.99
   0   3   5   79.88   17.63
   0  -3   5   85.63   18.08
   0  -3   6  310.03   22.83
   0   3  -6  301.91   20.11
   0   3   6  295.98   20.00
   0   3  -6  320.75   31.37
   0   3   6  335.63   22.37
   0   3  -6  314.15   18.88
   0  -3  -6  298.30   18.77
   0  -3   6  329.86   20.25
   0   3   6  291.10   15.17
   0  -3   7  514.88   17.78
   0   3  -7  546.39   27.76
   0  -3  -7  515.44   23.55
   0  -3  -7  522.86   20.64
   0  -3   7  485.25   22.75
   0   3   7  545.62   25.22
   0   3  -7  496.67   24.51
   0   3   7  531.69   16.69
   0   3  -7  529.93   23.15
   0   3   7  485.43   28.86
   0   3  -8  135.42   21.71
   0  -3   8  136.21   20.43
   0  -3  -8  123.95   21.78
   0   3   8  162.45   24.27
   0   3   8  139.03   28.13
   0  -3   8  153.03   16.32
   0   3   8  155.25   14.82
   0  -3  -8  144.90   17.02
   0   3  -8  177.69   27.21
   0   3  -8  146.40   19.57
   0  -3   8  115.44   35.41
   0   3   9   78.93   14.40
   0   3  -9   83.61   22.61
   0  -3   9   83.67   17.06
   0  -3   9   67.05   20.32
   0  -3  -9   70.28   24.15
   0   3  -9   81.47   22.72
   0   3   9  103.23   23.19
   0   3  -9   81.86   19.73
   0   3   9   84.42   29.03
   0  -3   9   42.85   36.17
   0  -3  -9   75.82   19.93
   0   3  10   14.32   14.43
   0   3 -10   14.94   19.45
   0   3 -10    9.67   21.96
   0  -3  10   -9.23   35.85
   0  -3 -10    1.65   24.54
   0   3  10    0.65   29.41
   0  -3  10    2.52   20.47
   0  -3  10   11.89   16.93
   0  -3 -10   17.37   19.72
   0  -3 -11  203.20   19.41
   0  -3 -11  170.00   25.07
   0   3 -11  235.66   23.32
   0   3  11  213.22   16.74
   0  -3  11  196.42   23.37
   0   3  11  207.65   30.49
   0  -3  11  218.34   20.52
   0  -3  11  199.24   36.69
   0  -3  12   37.15   32.33
   0  -3 -12   24.79   27.78
   0   3  12   56.24   16.31
   0   3  12   59.96   29.22
   0  -3  12   41.65   22.70
   0   3 -12   52.48   21.89
   0   3  13  482.60   20.31
   0  -3  13  448.07   26.66
   0  -3 -13  436.22   31.21
   0  -3  13  394.79   36.10
   0   3 -13  455.95   25.99
   0   3  13  443.38   34.06
   0  -3  14  179.73   25.11
   0  -3  14  158.61   38.02
   0   3  14  183.48   34.70
   0  -3 -14  183.96   29.77
   0   3 -14  174.38   24.08
   0   3  14  193.72   18.93
   0   3  15  274.28   40.94
   0  -3  15  249.95   27.39
   0   3  15  279.24   20.99
   0  -3  15  285.63   44.89
   0  -3 -15  287.34   33.46
   0   3 -15  283.51   26.15
   0  -3  16  415.25   30.11
   0   3  16  453.22   26.36
   0   3 -16  408.56   28.67
   0  -3  16  373.84   49.50
   0   3  16  424.72   41.84
   0  -3 -16  398.55   37.41
   0  -3 -17  380.19   37.63
   0   3  17  377.72   46.12
   0   3  17  404.24   26.64
   0   3 -17  416.05   30.10
   0  -3  17  349.20   44.34
   0  -3  17  429.39   32.14
   0   3 -18  296.58   31.07
   0  -3 -18  272.02   36.70
   0  -3  18  276.31   53.48
   0   3  18  283.24   26.38
   0   3  18  306.60   47.38
   0  -3  18  289.01   31.03
   0   3 -19   67.39   29.00
   0   3  19  117.65   50.14
   0  -3  19   65.29   30.62
   0  -3 -19   37.29   38.99
   0   3  19   63.24   26.32
   0  -3  19   28.75   46.62
   0   3  20  468.85   31.55
   0   3 -20  446.26   33.08
   0   3  20  447.80   48.41
   0  -3 -20  449.14   40.46
   0  -3  20  396.44   59.45
   0   3 -20  588.92   49.83
   0  -3  20  433.58   34.48
   0   3 -21   59.22   29.97
   0   3 -21   85.01   41.37
   0  -3  21   61.82   31.48
   0   3  21   40.78   28.49
   0  -3 -21   26.64   39.94
   0   3  21   76.62   53.34
   0   3 -22  222.89   39.89
   0  -3 -22  153.80   38.92
   0   3  22  205.58   28.74
   0   3  22  164.76   51.03
   0   3 -22  211.05   30.41
   0  -3  22  171.70   32.76
   0   3 -23   82.08   43.75
   0   3  23   38.76   25.70
   0  -3 -23   -1.10   37.09
   0  -3  23   20.82   30.61
   0   3 -23   14.44   27.50
   0   3  23   26.21   44.14
   0   3 -24   56.65   45.02
   0   3  24   23.37   26.65
   0   3  24    3.73   49.15
   0  -3 -24  -21.12   41.31
   0   3 -24   22.99   29.56
   0  -3  24   18.09   31.26
   0  -3 -25  148.38   40.67
   0   3 -25  194.57   31.06
   0   3 -25  189.71   44.45
   0  -3  25  183.94   34.20
   0   3  25  160.31   55.51
   0   3  25  196.77   30.53
   0  -3  26   41.40   32.93
   0   3 -26   85.76   40.07
   0   3  26   56.39   29.73
   0  -3 -26   17.53   39.18
   0   3 -26   66.22   30.57
   0   3  26    8.94   50.95
   0  -3 -27  145.03   45.93
   0   3 -27  254.26   33.79
   0   3 -27  244.39   49.31
   0  -3  27  235.73   36.47
   0   3  27  160.93   48.89
   0   3 -28  211.33   52.35
   0  -3  28  269.86   36.75
   0   3  28  239.37   56.05
   0   3 -28  207.75   33.37
   0  -3 -28  184.92   47.84
   0   3 -29  256.59   54.35
   0   3  29  163.31   60.45
   0   3 -30  270.58   51.52
   0   3  30  186.66   62.12
   0   3 -31  104.07   46.57
   0   3  31   82.54   54.79
   0   3 -32  214.40   53.42
   0   3  32  110.79   56.11
   0   4   0  962.78   15.75
   0  -4  -1  152.45   11.92
   0   4  -1  154.02   12.70
   0  -4   1  151.15   11.90
   0   4   1  161.44   11.40
   0   4   2  489.37   14.42
   0  -4   2  504.15   15.75
   0   4  -2  485.14   15.75
   0   4   2  477.40   12.89
   0  -4  -2  475.48   12.97
   0   4  -3   88.70   14.25
   0   4   3   92.97   10.83
   0   4  -3   89.17   15.97
   0   4   3   94.48   14.33
   0  -4   3   96.35   15.98
   0  -4  -3   94.07   13.37
   0   4  -4 1608.45   26.53
   0  -4  -4 1553.25   21.60
   0   4  -4 1615.63   27.89
   0   4   4 1539.80   22.93
   0  -4   4 1589.93   22.58
   0   4  -5  127.96   22.08
   0   4   5  108.29   21.49
   0   4  -5  104.03   23.97
   0  -4   5   99.02   19.80
   0  -4   5  104.27   22.76
   0  -4  -5  124.84   16.17
   0  -4   6  473.11   18.50
   0   4   6  444.01   23.96
   0   4   6  429.75   23.65
   0   4  -6  449.65   21.33
   0  -4   6  436.86   22.25
   0   4  -6  401.29   23.05
   0  -4  -6  423.07   17.63
   0   4  -6  482.18   25.11
   0  -4   7   10.64   20.32
   0   4  -7    2.00   23.05
   0  -4   7   -3.68   16.51
   0   4  -7    2.74   21.14
   0   4   7   -2.37   20.76
   0   4   7    7.23   23.13
   0   4  -7    0.52   20.38
   0  -4  -7   -9.27   17.02
   0   4   8    9.42   21.56
   0   4   8   23.73   24.19
   0  -4   8    2.77   21.52
   0   4   8    3.73   13.37
   0  -4   8    1.00   17.62
   0   4  -8    9.69   20.46
   0  -4  -8   -0.55   18.50
   0   4  -8    2.25   27.94
   0   4  -8    5.64   17.24
   0   4  -9  559.74   25.08
   0  -4   9  588.47   26.06
   0   4  -9  632.55   23.24
   0   4   9  598.68   23.44
   0   4   9  613.20   18.48
   0  -4  -9  615.24   23.02
   0   4  -9  658.73   33.54
   0  -4   9  632.79   23.00
   0   4   9  575.62   28.55
   0  -4 -10   61.29   19.71
   0  -4  10   57.18   21.52
   0   4  10   65.37   14.24
   0  -4  10   57.53   15.17
   0   4  10   76.72   22.51
   0   4 -10   70.71   17.97
   0  -4 -10   44.98   24.21
   0   4 -10   45.68   20.86
   0   4  10   56.11   27.25
   0  -4  11 1150.33   31.72
   0   4 -11 1147.56   32.13
   0  -4  11 1268.94   29.73
   0   4  11 1244.66   23.90
   0  -4 -11 1134.83   34.32
   0   4  11 1180.90   35.16
   0   4 -11 1203.76   30.38
   0  -4 -12  100.80   27.76
   0   4 -12  109.30   22.53
   0   4  12  121.19   32.35
   0   4  12  137.30   16.78
   0  -4  12  125.85   24.66
   0  -4  13  970.25   31.89
   0   4  13 1020.49   24.53
   0   4  13  948.02   37.82
   0  -4 -13  963.66   34.35
   0   4 -13  934.65   31.27
   0   4  14   32.94   32.57
   0   4  14   41.06   16.91
   0  -4  14   58.99   25.80
   0  -4 -14   36.28   29.41
   0   4 -14   40.43   25.20
   0  -4  15  412.19   30.27
   0   4  15  436.30   22.39
   0   4  15  440.34   38.33
   0   4 -15  392.57   29.42
   0  -4 -15  398.83   34.79
   0   4 -16    0.38   27.70
   0  -4 -16  -26.11   34.04
   0   4  16   13.26   36.04
   0  -4  16    5.04   27.22
   0   4  17   64.68   42.84
   0  -4 -17   25.01   35.90
   0  -4  17   47.98   29.81
   0   4  17   72.03   23.05
   0   4 -17   42.49   29.12
   0  -4  18   47.87   29.95
   0   4  18   95.86   47.13
   0  -4 -18   27.15   36.57
   0   4  18   69.84   25.33
   0   4 -18   68.92   28.61
   0  -4 -19   15.67   34.49
   0   4 -19    6.98   28.19
   0   4  19   51.02   43.77
   0  -4  19    1.38   31.47
   0   4  19   18.49   26.40
   0   4  20   -1.62   26.65
   0   4  20   74.73   52.08
   0  -4 -20  -19.49   38.87
   0   4 -20   -3.62   28.62
   0  -4  20   -1.43   30.65
   0  -4 -21  366.36   42.07
   0  -4  21  379.14   35.64
   0   4  21  408.66   30.68
   0   4 -21  357.76   34.12
   0   4  21  371.73   48.50
   0  -4  22   30.90   30.90
   0  -4 -22    9.07   35.53
   0   4 -22   21.33   29.04
   0   4  22   38.03   50.59
   0   4  22   32.77   26.65
   0   4 -22   83.48   41.73
   0   4 -23  370.94   32.38
   0  -4  23  379.78   35.99
   0   4  23  417.63   30.94
   0   4 -23  406.76   43.38
   0  -4 -23  352.50   44.32
   0   4  23  337.67   48.91
   0  -4 -24    1.94   37.96
   0   4  24   35.23   27.81
   0   4 -24   81.98   46.23
   0   4  24   35.48   48.94
   0  -4  24   28.16   32.21
   0   4 -24   39.39   30.33
   0   4 -25  464.39   50.36
   0  -4 -25  413.43   44.58
   0   4  25  385.43   56.25
   0   4 -25  414.91   35.47
   0   4  25  444.23   32.95
   0  -4  25  401.49   37.31
   0   4  26   -1.53   45.85
   0   4 -26   15.47   38.86
   0  -4  26    9.74   32.29
   0   4 -26    4.86   30.01
   0   4  26   20.26   28.47
   0   4  27  199.46   54.42
   0   4 -27  186.36   48.88
   0  -4  27  171.86   35.50
   0   4 -27  158.26   33.79
   0  -4  28    1.31   33.96
   0   4  28   27.54   56.97
   0   4 -28   51.31   50.45
   0   4 -28   39.83   32.22
   0   4  29   53.38   52.97
   0   4 -29   30.65   48.60
   0   4 -30   -7.40   44.34
   0   4  30  -16.45   51.80
   0   4 -31   -7.41   52.34
   0   4  31  -12.37   62.10
   0   4  32  -44.76   64.04
   0   5   0    3.15   14.89
   0   5  -1   19.09   16.57
   0  -5  -1   13.66   13.68
   0  -5   1   22.57   15.15
   0  -5  -2  490.63   16.54
   0   5  -2  476.13   17.87
   0   5   2  522.58   15.26
   0   5  -2  534.30    9.94
   0  -5   2  504.52   15.85
   0  -5   3  265.59   19.16
   0   5   3  284.34   15.31
   0   5  -3  271.71   19.85
   0   5   3  300.44   18.34
   0   5  -4   60.45   21.74
   0   5  -4   58.62   20.86
   0   5   4   71.47   14.17
   0  -5  -4   62.14   16.12
   0  -5   4   80.35   19.89
   0   5   4   60.00   17.97
   0   5   5  966.56   25.77
   0   5  -5  939.77   27.55
   0  -5  -5  920.64   21.57
   0  -5   5  998.04   23.69
   0   5  -5  972.96   25.57
   0   5  -6  413.25   22.61
   0   5  -6  439.15   20.56
   0  -5   6  399.30   25.75
   0   5   6  403.47   24.33
   0  -5   6  442.85   22.35
   0  -5  -6  421.84   17.05
   0  -5   7  639.79   27.77
   0   5  -7  680.48   27.47
   0  -5   7  691.52   24.83
   0  -5  -7  640.89   20.82
   0   5  -7  684.78   25.91
   0   5   7  639.37   26.93
   0   5  -7  677.57   33.15
   0   5   7  640.13   26.11
   0  -5  -8  644.74   22.21
   0   5   8  664.99   26.57
   0  -5   8  692.00   21.44
   0   5  -8  676.40   24.84
   0   5  -8  618.01   26.65
   0  -5   8  636.48   25.80
   0   5  -8  687.66   31.19
   0   5   8  630.55   28.10
   0  -5  -9  108.81   19.49
   0  -5   9  108.19   23.29
   0   5  -9  126.74   24.26
   0   5   9  122.83   14.38
   0  -5   9  130.46   19.55
   0   5  -9  124.93   21.01
   0   5   9  121.84   21.78
   0   5   9  142.38   24.56
   0   5  10   57.72   27.81
   0   5 -10   75.63   19.75
   0   5  10   94.83   14.63
   0   5 -10   79.49   22.82
   0  -5  10   78.33   17.78
   0  -5  10   72.75   22.33
   0   5  10  100.49   23.54
   0  -5 -10   75.16   20.30
   0  -5  11   93.00   24.49
   0   5  11  107.29   15.54
   0   5 -11  110.07   23.81
   0   5  11   58.69   28.59
   0   5 -12   35.10   25.24
   0  -5  12   36.60   24.05
   0   5  12   34.20   15.72
   0   5  12   35.88   31.21
   0   5  13  223.27   18.25
   0  -5  13  219.63   27.43
   0   5 -13  226.68   26.94
   0   5  13  224.51   32.87
   0   5  14  613.05   22.35
   0  -5  14  550.79   31.64
   0   5 -14  547.21   29.21
   0   5  14  552.89   39.31
   0   5  15  101.11   18.96
   0   5 -15   89.21   25.88
   0  -5  15   95.05   28.57
   0   5  15  112.29   36.04
   0  -5  16 1726.83   42.57
   0   5 -16 1683.95   42.06
   0   5  16 1745.30   50.40
   0   5  17   25.22   40.86
   0  -5  17    6.54   29.08
   0   5 -17   -0.13   28.61
   0   5  18  905.15   52.92
   0  -5  18  890.62   39.96
   0   5 -18  847.06   37.32
   0   5  19  177.64   25.70
   0  -5  19  148.79   32.67
   0   5 -19  136.39   30.49
   0   5  19  206.61   49.43
   0   5  20  434.75   30.47
   0  -5  20  388.68   37.40
   0   5  20  407.99   47.40
   0   5 -20  368.44   33.85
   0   5  21  208.52   51.71
   0   5 -21  176.77   32.31
   0   5  21  228.51   27.82
   0  -5  21  174.50   33.67
   0   5 -22   90.79   31.78
   0   5  22  117.11   25.65
   0  -5  22   97.10   31.99
   0   5  22  116.98   47.84
   0   5  23    2.43   24.51
   0  -5  23  -15.72   32.90
   0   5  23   18.19   47.24
   0   5 -23    9.05   29.75
   0   5  24   44.72   48.74
   0   5 -24    8.89   29.20
   0  -5  24    3.04   32.34
   0   5  24   11.14   25.83
   0   5 -24   88.60   46.36
   0   5  25   -0.66   51.35
   0  -5  25   18.09   33.15
   0   5 -25   68.13   45.81
   0   5  25   11.30   26.51
   0   5 -25    8.34   30.86
   0   5  26  211.41   48.28
   0   5 -26  205.93   36.04
   0  -5  26  194.62   36.21
   0   5 -26  209.83   42.96
   0   5  27   10.90   54.41
   0   5 -27   55.26   49.37
   0   5 -27   12.67   30.85
   0   5  28  285.26   53.81
   0   5 -28  400.46   36.52
   0   5 -28  439.93   53.86
   0   5 -29   20.61   43.17
   0   5  29   37.21   53.89
   0   5  30  380.25   64.68
   0   5 -30  397.80   58.82
   0   5  31   61.82   54.79
   0   5 -31   27.97   56.48
   0   5  32  199.08   61.06
   0   6   0  143.30   20.65
   0  -6   0  113.03   17.61
   0   6  -1  369.97   20.02
   0  -6  -1  412.31   20.29
   0   6   2  198.22   16.08
   0   6  -2  195.08   12.04
   0  -6  -2  196.88   17.41
   0   6  -2  210.25   23.79
   0  -6   2  220.17   17.97
   0   6   3 3577.28   33.09
   0  -6   3 3708.18   35.11
   0   6  -3 3491.38   36.17
   0   6   3 3517.09   30.60
   0   6  -3 3541.04   63.22
   0   6  -4  114.20   25.10
   0   6  -4  137.37   22.02
   0  -6   4  143.90   18.85
   0   6   4  128.45   15.46
   0   6   4  120.13   19.06
   0   6   5  545.08   18.16
   0  -6   5  598.33   19.48
   0   6  -5  525.95   24.58
   0   6   5  568.74   22.03
   0  -6  -5  567.37   19.51
   0   6  -5  553.12   24.04
   0  -6   6  556.66   23.42
   0   6  -6  474.07   24.05
   0  -6  -6  485.99   17.91
   0   6   6  426.12   22.96
   0   6  -6  494.51   22.93
   0   6  -7   35.89   22.79
   0   6  -7   33.83   25.80
   0  -6   7   33.47   19.48
   0  -6  -7   32.78   16.88
   0   6   7   26.68   21.40
   0  -6  -8  228.96   18.63
   0   6  -8  230.41   19.71
   0  -6   8  200.48    8.30
   0  -6   8  225.85   21.58
   0   6   8  230.87   23.47
   0   6  -8  209.51   22.81
   0   6   8  228.75   24.96
   0  -6   8  218.99   25.78
   0   6  -8  242.71   31.11
   0   6  -9  360.21   24.57
   0  -6  -9  370.04   20.50
   0   6   9  347.17   24.25
   0   6  -9  382.32   22.52
   0  -6   9  381.25   27.01
   0  -6   9  398.13   23.05
   0   6   9  363.26   21.24
   0   6 -10  839.25   28.44
   0   6  10  910.26   21.35
   0   6  10  893.71   26.83
   0   6  10  892.57   29.12
   0  -6 -10  873.40   26.16
   0  -6  10  875.93   31.39
   0   6 -11  450.03   28.42
   0   6  11  478.20   18.62
   0  -6  11  447.81   29.75
   0   6  11  423.69   31.36
   0   6  12  853.88   22.61
   0  -6  12  783.34   31.52
   0   6 -12  800.43   32.00
   0   6  12  798.18   35.38
   0   6 -13  550.17   31.12
   0   6  13  567.65   36.39
   0   6  13  605.06   21.62
   0  -6  13  547.42   31.75
   0   6 -14  758.85   32.10
   0   6  14  761.04   38.22
   0   6  14  815.35   24.43
   0  -6  14  789.74   35.18
   0   6 -15  335.43   31.55
   0  -6  15  316.22   32.30
   0   6  15  348.35   40.17
   0   6  15  346.60   21.27
   0   6 -16   81.20   31.08
   0  -6  16   67.46   31.68
   0   6  16   59.36   37.32
   0   6 -17  125.52   32.92
   0   6  17  121.16   39.46
   0  -6  17  112.18   32.79
   0   6  18   65.04   40.84
   0  -6  18   32.34   31.39
   0   6 -18   65.13   33.20
   0  -6  19   43.70   32.99
   0   6 -19   40.57   33.31
   0   6  19   55.46   43.27
   0   6 -20  231.18   34.91
   0   6  20  226.28   27.76
   0   6  20  287.14   51.15
   0  -6  20  252.18   36.34
   0   6 -21   98.09   31.49
   0  -6  21   65.05   33.07
   0   6  21  119.78   50.07
   0   6  21   90.50   25.97
   0   6  22  182.27   26.41
   0   6  22  194.57   43.04
   0   6 -22  179.82   31.15
   0  -6  22  187.15   33.50
   0   6 -23   43.58   30.15
   0   6  23   45.63   26.48
   0   6  23   76.86   48.60
   0  -6  23   34.22   33.90
   0   6  24  134.37   49.75
   0   6 -24  175.78   34.41
   0  -6  24  154.62   34.16
   0   6  24  149.26   27.59
   0   6  25  138.02   26.90
   0   6 -25  126.19   34.24
   0   6  25  132.97   49.72
   0   6 -25  168.26   45.32
   0   6  26  233.08   55.05
   0   6 -26  254.74   48.97
   0   6 -26  200.16   33.78
   0   6 -27  136.53   51.44
   0   6 -27  106.07   32.63
   0   6  27   92.68   52.30
   0   6 -28   85.97   42.27
   0   6 -28   95.55   35.82
   0   6  28   79.01   53.21
   0   6  29   17.90   56.67
   0   6 -29   61.34   52.00
   0   6 -29   45.19   34.66
   0   6  30   30.45   50.93
   0   6 -30   30.79   55.78
   0   6 -31   22.90   46.25
   0   6  31  -20.17   62.17
   0   6  32  -10.69   58.32
   0   7   0    4.90   22.79
   0  -7   0    1.90   19.20
   0  -7  -1  232.91   19.35
   0   7  -1  233.94   21.24
   0   7  -2  890.55   24.70
   0   7  -2  964.79   16.63
   0   7   2  930.38   21.82
   0  -7   2  987.22   24.06
   0  -7  -2  958.79   22.80
   0   7   3 1101.90   22.63
   0  -7   3 1150.55   23.34
   0   7  -3 1116.20   30.84
   0   7  -3 1114.82   13.93
   0  -7  -3 1089.17   22.51
   0   7   4   51.66   16.32
   0   7   4   49.95   19.00
   0   7  -4   54.00   19.70
   0  -7   4   42.97   19.46
   0   7  -4   48.75   19.91
   0  -7   5 1251.57   27.60
   0   7   5 1160.82   27.19
   0   7   5 1174.55   22.77
   0   7  -5 1170.01   28.50
   0   7  -5 1080.35   28.86
   0  -7   6  220.91   20.90
   0   7  -6  215.69   27.03
   0  -7  -6  235.25   17.43
   0   7   6  209.92   22.66
   0   7  -6  214.98   22.87
   0   7   6  231.72   16.66
   0   7   7  326.57   25.27
   0   7  -7  392.83   28.22
   0   7  -7  424.30   25.93
   0  -7  -7  403.98   20.31
   0  -7   7  432.91   23.66
   0  -7  -8  522.00   21.82
   0   7   8  564.70   25.52
   0   7  -8  524.18   30.30
   0   7  -9 1217.22   34.85
   0  -7   9 1280.71   12.93
   0   7   9 1299.48   32.07
   0  -7  -9 1385.86   28.58
   0   7   9 1405.14   32.20
   0  -7  10  160.25    9.06
   0   7 -10  181.20   27.76
   0   7  10  197.34   24.80
   0   7 -11  188.91   24.17
   0   7  11  183.95   17.13
   0   7  11  205.70   27.48
   0  -7  11  189.44   29.35
   0   7  12   82.90   16.77
   0   7  12   56.15   27.19
   0  -7  12   54.45   25.64
   0   7 -12   81.89   27.43
   0   7  13   22.82   28.51
   0   7 -13   27.15   24.29
   0  -7  13   35.12   28.76
   0   7  13   48.92   17.22
   0  -7  14  128.28   28.55
   0   7 -14  137.19   30.65
   0   7  14  139.94   18.93
   0   7  14  122.23   31.80
   0  -7  15  595.93   35.29
   0   7  15  604.80   41.62
   0   7 -15  623.70   35.97
   0   7 -16   61.67   29.77
   0  -7  16   49.28   30.44
   0   7  16   62.22   36.83
   0  -7  17 1090.75   41.90
   0   7  17 1175.84   50.84
   0   7 -17 1070.80   40.24
   0  -7  18  155.84   33.99
   0   7 -18  146.17   31.86
   0   7  18  146.08   46.86
   0  -7  19  512.97   40.15
   0   7 -19  524.39   36.54
   0   7  19  599.71   52.36
   0   7 -20  100.32   31.47
   0  -7  20   77.52   33.92
   0   7  20  109.59   49.07
   0  -7  21   70.94   33.65
   0   7  21  114.60   45.39
   0   7 -21  124.57   32.33
   0  -7  22   69.54   33.85
   0   7  22  105.98   25.92
   0   7  22  107.18   42.40
   0   7 -22   71.31   33.17
   0   7 -23   14.29   33.09
   0   7  23    8.21   24.28
   0   7  23   22.69   47.47
   0   7 -24   14.94   32.57
   0   7  24    0.04   25.99
   0   7  24   29.26   49.61
   0   7 -25   32.63   30.32
   0   7  25   38.40   44.90
   0   7 -26    0.35   31.46
   0   7  26   -7.34   52.86
   0   7 -26   69.69   49.41
   0   7  27  186.62   49.00
   0   7 -27  193.88   37.27
   0   7 -27  219.03   45.67
   0   7 -28   67.42   50.83
   0   7 -28   24.93   35.62
   0   7  28   48.46   55.98
   0   7 -29  349.01   56.61
   0   7  29  235.33   51.84
   0   7 -29  263.57   38.00
   0   7  30   18.18   59.51
   0   7 -30   63.23   46.48
   0   7  31  153.32   55.62
   0   7  32   17.50   63.47
   0  -8   0  280.97   21.80
   0   8   0  259.61   25.19
   0   8  -1  492.58   25.20
   0  -8  -1  555.88   22.95
   0   8   1  528.70   25.36
   0  -8  -2 1499.65   27.78
   0   8  -2 1518.69   33.73
   0  -8   2 1522.32   28.18
   0   8  -2 1551.14   20.46
   0  -8   3  936.85   25.79
   0  -8  -3  831.17   22.46
   0   8  -3  855.83   14.51
   0   8  -3  786.74   29.03
   0   8   3  850.54   23.72
   0   8   4 1158.76   24.73
   0   8  -4 1166.01   12.98
   0   8   4 1117.36   26.17
   0  -8   4 1253.23   25.37
   0   8  -4 1163.39   13.12
   0   8  -4 1123.11   32.07
   0   8   5  265.10   21.35
   0   8  -5  252.46   26.25
   0   8   5  263.52   18.35
   0  -8   5  274.12   18.45
   0   8  -5  219.01   29.69
   0   8   6  464.20   24.34
   0  -8   6  512.72   24.79
   0   8  -6  532.81   24.58
   0   8  -6  471.37   26.30
   0   8   6  507.16   18.68
   0   8   7    8.60   14.39
   0   8   7   -7.40   21.71
   0  -8  -7   -2.19   14.63
   0   8  -7   -1.51   26.56
   0  -8  -8  239.41   17.30
   0   8   8  221.53   22.89
   0   8  -8  223.52   28.76
   0  -8  -9   -6.73   18.70
   0   8  -9    2.15   27.03
   0   8   9   -1.36   23.03
   0   8 -10 2812.77   45.09
   0   8  10 2746.76   41.64
   0  -8  10 2703.27   17.02
   0   8  11   90.48   24.96
   0   8 -11   86.28   25.18
   0  -8  11   92.74    7.79
   0   8  12 1977.31   30.66
   0  -8  12 1848.63   18.89
   0   8 -12 1789.11   41.94
   0   8  12 1813.51   40.27
   0   8  13  306.48   19.55
   0  -8  13  267.99   11.91
   0   8  13  240.68   30.28
   0   8 -13  232.97   28.83
   0   8  14  680.81   23.97
   0   8  14  557.74   35.52
   0   8 -14  566.74   33.81
   0   8 -15  184.78   34.17
   0   8  15  141.79   38.40
   0   8 -16   79.63   33.93
   0   8  16   86.10   38.21
   0   8 -17   59.40   34.05
   0   8  17   46.09   42.64
   0   8 -18   19.79   34.41
   0   8  18   25.34   40.42
   0   8 -19   36.92   34.57
   0   8  19   35.37   42.00
   0   8  20   63.72   42.34
   0   8 -20   68.58   33.94
   0   8  21  147.12   42.69
   0   8 -21  139.03   34.54
   0   8 -22  338.03   37.95
   0   8  22  352.41   44.23
   0   8 -23  124.79   35.74
   0   8  23  144.52   47.15
   0   8  23  130.70   26.43
   0   8  24  174.47   27.08
   0   8 -24  139.19   34.59
   0   8  24  139.74   50.69
   0   8 -25   12.71   31.48
   0   8  25   39.39   46.82
   0   8  26  305.51   51.46
   0   8 -26  298.89   36.63
   0   8  27    2.24   54.54
   0   8 -27   23.98   36.53
   0   8 -27   67.05   49.46
   0   8 -28  263.02   54.00
   0   8  28  155.77   50.18
   0   8 -28  199.19   39.19
   0   8  29   14.61   56.86
   0   8 -29   15.84   35.33
   0   8 -29   99.04   48.41
   0   8  30   53.58   52.01
   0   8 -30  110.61   59.09
   0   8  31    0.70   60.10
   0   8  32   34.57   54.55
   0  -9   0    3.50   21.25
   0   9   0    4.75   24.36
   0   9  -1   -1.97   25.97
   0  -9  -1   16.84   20.52
   0   9   1    0.41   19.68
   0  -9  -2   49.69   18.23
   0   9  -2   44.57   14.85
   0   9  -2   34.51   27.10
   0   9   3  411.92   20.99
   0   9  -3  417.86   29.81
   0  -9   3  454.76   23.77
   0   9  -3  425.55   13.86
   0  -9  -3  403.24   20.64
   0   9  -4   67.06   22.26
   0   9  -4   52.94    9.14
   0   9   4   51.58   20.58
   0  -9   4   65.26   20.40
   0   9   4   65.55   16.58
   0   9   5 2500.20   35.79
   0   9  -5 2421.05   15.64
   0   9  -5 2443.16   15.27
   0   9   5 2538.67   32.50
   0   9  -5 2432.23   42.58
   0   9   6  229.04   22.77
   0   9   6  229.06   17.27
   0   9  -6  218.76   28.87
   0   9   7 1818.86   32.98
   0   9  -7 1734.18   37.69
   0   9   7 1794.03   27.84
   0   9   8  361.16   26.05
   0   9  -8  360.57   28.05
   0  -9  -8  387.84   20.79
   0   9   8  401.68   18.63
   0   9  -9 1316.48   37.39
   0   9   9 1283.29   33.55
   0   9   9 1283.23   24.95
   0   9  10  118.25   24.86
   0   9 -10  135.63   29.46
   0   9  11  370.92   28.01
   0  -9  11  337.75    7.29
   0   9 -11  369.11   27.50
   0   9  12   14.53   27.18
   0   9 -12   11.74   29.49
   0  -9  12    1.27    6.26
   0   9  13    3.96   17.31
   0   9  13   27.74   27.05
   0  -9  13   11.56    8.19
   0   9 -13   26.52   26.48
   0   9 -14  121.65   31.40
   0   9  14  109.49   31.93
   0  -9  14  141.22   10.68
   0  -9  15  203.46   12.64
   0   9 -15  181.28   35.80
   0   9  15  187.15   35.34
   0   9  16   21.25   40.22
   0  -9  16   68.00   12.87
   0   9 -16   85.95   35.41
   0  -9  17  398.89   17.19
   0   9  17  401.27   41.52
   0   9 -17  422.58   38.86
   0   9  18  374.03   47.90
   0   9 -18  354.81   38.27
   0   9  19  271.74   46.63
   0   9 -19  264.75   37.18
   0   9 -20  132.24   34.98
   0   9  20  115.46   41.69
   0   9  21  210.22   42.79
   0   9 -21  204.38   36.01
   0   9  22   21.98   41.14
   0   9 -22   10.93   34.54
   0   9  23  103.24   44.86
   0   9 -23  114.15   36.72
   0   9 -24    2.73   35.70
   0   9  24   23.44   48.42
   0   9 -25    4.65   33.41
   0   9  25   11.52   50.37
   0   9 -26   21.13   33.25
   0   9  26   49.21   48.02
   0   9 -27   19.59   35.36
   0   9  27   63.28   47.66
   0   9 -28   14.20   37.75
   0   9 -28   48.80   49.58
   0   9  28   53.96   55.63
   0   9 -29   76.19   39.18
   0   9  29   89.89   52.02
   0   9 -29  165.31   56.45
   0   9 -30   27.62   36.34
   0   9  30   14.98   56.09
   0   9 -30   17.39   49.70
   0   9  31  102.66   59.66
   0   9  32   26.26   55.62
   0  10   0 1633.25   34.02
   0 -10   0 1663.62   33.26
   0 -10  -1 1040.92   27.18
   0  10  -1  991.33   28.72
   0  10   1  990.92   30.36
   0 -10   1 1052.90   30.22
   0  10  -2 1390.18   35.31
   0  10  -2 1388.82   22.54
   0 -10  -2 1371.59   28.76
   0  10  -3 1292.88   19.24
   0  10  -3 1235.45   32.16
   0 -10  -3 1306.35   27.73
   0 -10  -4  504.18   22.16
   0  10  -4  494.45   13.00
   0  10   4  521.19   21.15
   0  10   4  509.46   24.57
   0  10  -4  505.60   31.04
   0  10  -5  900.06   33.73
   0  10  -5  833.53   11.85
   0  10   5  854.46   26.99
   0  10   5  888.38   22.76
   0  10  -5  848.04   11.96
   0  10   6   -4.73   14.87
   0  10   6   -2.65   19.23
   0  10  -6  -14.09   26.90
   0  10  -6    1.33    4.85
   0  10   7    4.13   21.53
   0  10  -7   -7.59   27.95
   0  10   7    0.00   15.73
   0  10  -8   59.26   29.91
   0  10   8   74.06   22.34
   0  10   8   67.64   15.66
   0  10   9   45.68   25.34
   0  10  -9   76.05   28.70
   0  10   9   84.67   16.21
   0  10 -10  591.38   31.02
   0  10  10  609.31   21.50
   0  10  10  593.97   28.87
   0  10  11  220.23   26.72
   0  10 -11  225.74   32.00
   0  10 -12  762.03   34.64
   0  10  12  816.62   34.50
   0  10 -13  463.06   34.60
   0 -10  13  375.75    8.09
   0  10  13  456.61   31.46
   0 -10  14  648.81   11.23
   0  10  14  807.90   37.58
   0  10 -14  743.73   39.98
   0 -10  15   69.72    8.88
   0  10  15   29.68   36.60
   0  10 -15   50.34   34.13
   0  10  16   57.50   36.48
   0  10 -16   81.35   32.22
   0 -10  16   85.86   10.74
   0  10  17   -5.59   40.39
   0  10 -17   24.10   31.29
   0  10 -18   12.07   32.13
   0  10  18  -10.09   42.71
   0  10  19    4.20   44.95
   0  10 -19  -16.36   31.56
   0  10 -20   42.01   31.07
   0  10  20   59.66   40.67
   0  10  21  213.84   42.69
   0  10 -21  237.65   33.66
   0  10  22  125.99   42.26
   0  10 -22  128.18   33.76
   0  10  23  331.44   46.15
   0  10 -23  308.53   38.46
   0  10  24  117.04   44.93
   0  10 -24   53.73   38.23
   0  10  25  276.42   49.80
   0  10 -25  312.79   41.32
   0  10  26  121.62   52.71
   0  10 -26  141.62   39.30
   0  10  27  149.00   54.10
   0  10 -27  149.88   35.98
   0  10 -28   72.94   35.98
   0  10  28  116.99   49.77
   0  10  29   34.77   55.39
   0  10 -29   36.65   55.17
   0  10 -29    0.06   38.98
   0  10  30   32.30   58.13
   0  10 -30    8.07   40.80
   0  10  31   14.64   52.74
   0  10  32   16.78   60.94
   0  11   0    1.06   22.22
   0 -11   0   -0.65   22.65
   0  11  -1   28.63   26.14
   0 -11  -1   24.28   22.43
   0  11   1    3.81   22.89
   0 -11   1    7.30   24.25
   0  11   2  918.54   28.83
   0 -11  -2  983.35   27.91
   0  11  -2 1000.24   21.06
   0  11  -2  966.77   31.66
   0 -11  -3  324.60   22.62
   0  11  -3  333.27   14.94
   0  11  -3  302.82   24.50
   0  11  -4 1659.46   19.61
   0 -11  -4 1602.94   30.87
   0  11  -4 1538.27   36.25
   0  11  -5   66.61    9.09
   0  11  -5   55.07   25.46
   0  11   5   60.44   22.02
   0  11  -5   63.51    9.25
   0  11   5   67.13   16.96
   0  11  -6 1978.61   39.74
   0  11   6 1941.16   34.35
   0  11   6 2069.67   32.80
   0  11  -7  149.82   28.07
   0  11   7  142.24   23.59
   0  11   7  161.45   17.79
   0  11  -8 1468.80   41.56
   0  11   8 1508.97   33.58
   0  11   8 1504.02   28.67
   0  11   9  -24.50   23.06
   0  11   9    8.66   15.82
   0  11  -9    7.37   26.64
   0  11  10 1300.02   35.49
   0  11 -10 1282.19   40.77
   0  11  10 1271.25   27.70
   0  11  11    6.91   26.70
   0  11 -11   13.80   27.65
   0  11  12  241.49   28.40
   0  11 -12  226.01   34.51
   0  11  13   86.87   30.94
   0  11 -13   99.56   31.94
   0  11 -14   24.26   28.78
   0  11  14   45.50   29.43
   0 -11  15    8.26    5.37
   0 -11  15    8.37    5.15
   0 -11  15    4.63    5.38
   0  11 -15    8.99   33.44
   0  11  15   37.65   31.49
   0  11  16  166.58   38.21
   0  11 -16  210.68   39.34
   0 -11  16  155.39    8.52
   0  11  17  -30.61   41.74
   0  11 -17   30.34   38.95
   0 -11  17   22.83    9.05
   0  11 -18  651.77   44.46
   0  11  18  647.44   45.22
   0  11 -19  130.70   38.85
   0  11  19   75.62   43.89
   0  11  20  363.50   42.87
   0  11 -20  342.24   40.28
   0  11  21   52.50   39.30
   0  11 -21   74.68   37.56
   0  11  22  422.97   48.29
   0  11 -22  440.08   41.63
   0  11 -23   10.11   34.38
   0  11  23   22.26   45.90
   0  11  24  179.44   49.13
   0  11 -24  149.98   35.08
   0  11 -25    8.92   34.59
   0  11  25    2.70   46.31
   0  11  26   25.66   45.22
   0  11 -26   16.38   38.59
   0  11  27   21.53   47.02
   0  11 -27   -0.19   40.39
   0  11 -28   33.09   39.92
   0  11  28   11.67   54.39
   0  11 -29   29.29   35.82
   0  11  29   64.07   56.59
   0  11  30  143.43   53.70
   0  11 -30  103.50   37.51
   0  11  31   92.98   58.38
   0  12   0   27.15   21.05
   0 -12   0   39.59   23.25
   0  12  -1 2693.10   33.16
   0 -12  -1 2690.59   40.41
   0 -12   1 2746.60   43.01
   0  12  -1 2627.99   42.01
   0  12   1 2652.56   40.13
   0 -12  -2  211.16   23.20
   0  12  -2  188.17   25.74
   0  12  -2  199.00   16.49
   0  12   2  197.03   23.51
   0  12  -3  291.41   16.14
   0 -12  -3  272.36   24.18
   0  12  -3  273.35   26.06
   0 -12  -4  163.78   21.03
   0  12  -4  177.25   13.02
   0  12  -4  162.25   23.96
   0  12  -5   68.48   27.11
   0  12  -5   60.76    9.84
   0  12   5   53.21   23.57
   0  12  -5   57.04   10.12
   0  12  -6   15.96    7.25
   0  12  -6    2.86   29.73
   0  12   6   12.44   22.87
   0  12  -6    6.57    7.36
   0  12   7   78.94   23.72
   0  12  -7   79.59   28.07
   0  12  -8    6.63   28.71
   0  12   8   18.49   22.60
   0  12  -9  695.31   36.56
   0  12   9  749.84   29.80
   0  12  10  -16.78   25.18
   0  12 -10   14.81   31.27
   0  12  11  985.43   34.97
   0  12 -11 1023.21   37.60
   0  12 -12   13.25   33.64
   0  12  12    0.35   28.15
   0  12 -13  870.97   42.61
   0  12  13  900.96   38.12
   0  12  14   63.18   33.00
   0  12 -14   41.71   33.20
   0  12 -15  421.37   34.81
   0  12  15  476.20   37.24
   0  12  16  130.92   36.09
   0  12 -16   92.39   32.80
   0  12  17  116.44   42.99
   0  12 -17  164.34   35.76
   0  12 -18   87.99   34.26
   0  12  18   80.78   39.16
   0  12 -19   48.70   32.20
   0  12  19   48.07   42.17
   0  12 -20   26.46   31.27
   0  12  20   35.06   38.26
   0  12  21  554.84   48.59
   0  12 -21  538.75   39.10
   0  12  22    5.71   45.46
   0  12 -22   -5.24   34.26
   0  12 -23  727.19   46.84
   0  12  23  809.48   55.38
   0  12 -24  -22.77   39.53
   0  12  24   17.43   47.94
   0  12 -25  462.67   46.10
   0  12  25  485.69   54.06
   0  12  26   15.58   51.01
   0  12 -26   20.32   38.36
   0  12  27  266.84   55.28
   0  12 -27  176.54   37.51
   0  12  28   69.16   53.79
   0  12 -28    1.32   36.94
   0  12  29   30.38   50.68
   0  12 -29   31.13   42.08
   0  12 -30   14.44   42.63
   0  12  30   70.22   55.31
   0  12  31   60.41   60.31
   0  13   0    0.79   21.65
   0 -13   0   -7.10   23.27
   0 -13  -1  709.89   30.06
   0  13   1  662.67   28.40
   0  13  -1  688.44   31.26
   0  13  -1  661.57   22.83
   0 -13   1  647.52   29.26
   0  13   2  179.69   24.70
   0 -13  -2  199.23   25.58
   0  13  -2  194.36   29.36
   0 -13   2  206.93   26.00
   0  13  -2  217.22   18.20
   0  13  -3  261.21   16.61
   0 -13  -3  258.84   25.08
   0  13   3  236.20   25.19
   0  13  -3  237.66   29.82
   0 -13  -4 1040.81   29.98
   0  13  -4 1097.85   19.26
   0  13  -4 1014.68   32.84
   0  13  -5  153.64   11.78
   0  13  -5  175.47   30.53
   0  13   5  148.38   25.11
   0  13  -6 1106.56   14.65
   0  13  -6 1137.32   38.53
   0  13   6 1097.25   32.13
   0  13  -6 1096.77   14.49
   0  13  -7  147.26    6.65
   0  13   7  149.13   23.34
   0  13  -7  151.47   31.47
   0  13   8  363.56   27.20
   0  13  -8  339.43   32.47
   0  13   9   94.68   23.96
   0  13  -9   85.48   33.49
   0  13  10   23.06   25.49
   0  13 -10   51.47   28.26
   0  13  11  184.08   29.15
   0  13 -11  209.11   34.44
   0  13  12  -14.57   29.17
   0  13 -12    9.46   35.92
   0  13  13   44.10   31.54
   0  13 -13   73.63   36.84
   0  13 -14   44.45   34.90
   0  13  14   52.29   33.51
   0  13 -15    8.61   32.90
   0  13  15   32.47   33.20
   0  13 -16  251.06   35.00
   0  13  16  278.12   37.77
   0  13  17   27.10   39.19
   0  13 -17   29.31   32.85
   0  13 -18  596.24   39.74
   0  13  18  588.71   44.95
   0  13 -19  -10.94   33.57
   0  13  19  -18.22   37.49
   0  13  20  471.18   45.74
   0  13 -20  434.41   41.30
   0  13  21   59.95   44.37
   0  13 -21   40.92   39.00
   0  13 -22  179.62   41.85
   0  13  22  202.40   42.76
   0  13 -23   77.07   41.14
   0  13  23   74.33   42.55
   0  13  24   10.80   44.33
   0  13 -24   12.78   39.18
   0  13 -25   19.46   36.15
   0  13  25   11.13   46.39
   0  13  26  133.15   48.91
   0  13 -26   90.22   36.60
   0  13  27   40.33   47.02
   0  13 -27   -5.53   40.90
   0  13 -28  120.92   45.01
   0  13  28  129.38   50.24
   0  13 -29    8.79   42.44
   0  13  29   83.82   53.46
   0  13 -30  153.54   40.08
   0  13  30  138.15   59.62
   0  13  31   27.15   57.89
   0  14   0  928.18   32.51
   0 -14   0  927.71   32.01
   0  14  -1  455.76   31.75
   0 -14   1  473.46   28.58
   0  14   1  465.77   29.21
   0  14  -1  480.09   22.98
   0 -14  -1  519.67   29.39
   0 -14   2  622.25   31.91
   0 -14  -2  658.71   28.72
   0  14   2  655.95   30.56
   0  14  -2  626.08   29.68
   0  14  -2  665.37   22.37
   0  14  -3   14.53   14.59
   0  14   3   14.10   21.76
   0 -14  -3   35.46   23.72
   0  14  -3   20.86   28.52
   0 -14  -4   17.11   23.45
   0  14   4   22.37   23.82
   0  14  -4   31.61   25.94
   0  14  -4   32.15   13.32
   0  14   5   -5.16   23.68
   0  14  -5    3.15   11.99
   0  14  -5   16.94   30.61
   0  14  -6  396.55   12.05
   0  14  -6  365.56   29.33
   0  14  -6  405.21   12.04
   0  14   6  355.40   27.37
   0  14  -7  468.44    9.85
   0  14  -7  497.29   37.34
   0  14   7  470.03   27.85
   0  14   8  408.02   27.99
   0  14  -8  396.59   35.39
   0  14  -9  204.28   30.70
   0  14   9  225.55   28.37
   0  14  10  338.50   31.18
   0  14 -10  359.37   38.08
   0  14  11  145.38   30.71
   0  14 -11  168.31   38.38
   0  14  12  290.43   32.01
   0  14 -12  345.09   39.29
   0  14  13   75.81   33.68
   0  14 -13  116.02   36.12
   0  14  14  432.72   35.73
   0  14 -14  465.62   38.66
   0  14  15   52.37   33.02
   0  14 -15   40.60   32.65
   0  14  16  177.34   35.21
   0  14 -16  168.61   33.97
   0  14  17   64.55   34.28
   0  14 -17   47.88   33.10
   0  14  18  -35.63   39.31
   0  14 -18   23.10   33.45
   0  14 -19  128.91   37.02
   0  14  19   88.25   37.95
   0  14 -20   63.03   39.36
   0  14  20   70.80   41.55
   0  14  21  214.85   42.13
   0  14 -21  180.53   42.81
   0  14  22  183.97   46.57
   0  14 -22  202.90   43.56
   0  14  23  347.90   50.63
   0  14 -23  408.93   44.77
   0  14 -24  408.42   42.44
   0  14  24  430.77   51.01
   0  14 -25  391.02   41.38
   0  14  25  414.77   50.65
   0  14  26  210.18   48.83
   0  14 -26  266.37   44.91
   0  14  27   96.32   50.91
   0  14 -27   84.98   45.26
   0  14  28   23.24   53.55
   0  14 -28   27.94   43.80
   0  14  29   21.70   56.51
   0  14 -29   12.71   38.34
   0  14  30   42.53   58.30
   0  14 -30   35.63   37.95
   0 -15   0   17.45   24.13
   0  15   0    0.78   26.23
   0  15   0   -4.67   20.57
   0  15  -1   86.85   27.16
   0  15  -1   84.84   20.67
   0 -15   1   87.22   25.40
   0  15   1  101.30   27.52
   0 -15  -1   82.03   24.20
   0  15   2  238.52   25.46
   0  15  -2  293.64   32.03
   0  15  -2  284.81   20.48
   0 -15  -2  323.76   28.84
   0 -15   2  312.82   31.99
   0  15   3  408.50   29.80
   0  15  -3  418.13   19.39
   0  15  -3  420.33   28.88
   0 -15   3  412.01   29.91
   0 -15  -3  381.32   27.26
   0  15  -4  154.59   15.25
   0  15   4  145.80   24.26
   0 -15  -4  155.57   26.09
   0  15  -4  152.94   31.79
   0  15   5  536.47   29.69
   0  15  -5  583.57   36.32
   0  15  -5  597.41   16.96
   0  15   6   52.70   25.69
   0  15  -6   71.91   11.01
   0  15  -6   78.64   26.91
   0  15  -6   79.32   10.96
   0  15  -7  522.38   11.37
   0  15   7  533.54   29.14
   0  15  -7  556.52   37.83
   0  15  -7  551.85   11.56
   0  15   8  319.53   28.12
   0  15  -8  303.27   38.96
   0  15  -9   43.33   35.89
   0  15   9   33.79   24.98
   0  15 -10   -4.92   33.08
   0  15  10   18.95   26.54
   0  15 -11   27.42   30.02
   0  15  11  -35.33   29.90
   0  15  12  -39.92   32.82
   0  15 -12   24.72   30.37
   0  15  13    3.42   30.26
   0  15 -13   47.32   33.99
   0  15  14   16.15   32.57
   0  15 -14   19.85   34.80
   0  15  15  313.28   38.03
   0  15 -15  254.11   37.57
   0  15 -16   83.48   33.99
   0  15  16   83.02   35.18
   0  15 -17  275.72   34.68
   0  15  17  318.99   36.36
   0  15  18  187.05   34.96
   0  15 -18  135.49   32.98
   0  15  19  286.31   42.91
   0  15 -19  244.64   38.00
   0  15 -20  144.02   40.50
   0  15  20  165.83   40.23
   0  15  21  249.20   45.55
   0  15 -21  244.37   44.71
   0  15 -22   -2.26   42.36
   0  15  22   21.49   40.59
   0  15  23   22.51   44.14
   0  15 -23   15.22   39.73
   0  15  24   56.27   48.10
   0  15 -24   40.69   35.90
   0  15  25   61.58   49.95
   0  15 -25   12.33   37.63
   0  15 -26  102.52   45.12
   0  15  26  137.07   52.84
   0  15  27  163.63   54.55
   0  15 -27  230.88   48.62
   0  15 -28  106.18   44.84
   0  15  28  109.52   56.77
   0  15  29  200.24   59.29
   0  15 -29  194.12   42.02
   0 -16   0 1002.75   35.58
   0  16   0  979.10   30.93
   0  16   0 1033.93   37.90
   0  16  -1   32.27   20.71
   0 -16   1   33.81   27.99
   0 -16  -1   39.26   26.70
   0  16  -1   24.56   24.94
   0  16   1   44.86   29.38
   0  16   2  220.27   28.26
   0 -16   2  241.64   32.56
   0 -16  -2  240.03   27.41
   0  16  -2  254.64   31.27
   0  16  -2  235.42   20.99
   0  16  -3   18.86   17.65
   0 -16  -3   18.66   25.64
   0  16   3   28.72   24.16
   0  16  -3   21.90   31.85
   0 -16   3    0.04   30.79
   0 -16   4   -1.13   29.26
   0 -16  -4   22.65   25.97
   0  16   4   15.73   25.58
   0  16  -4   17.04   15.63
   0  16  -4    4.38   31.93
   0  16  -5   22.05   29.70
   0  16   5    7.90   24.12
   0  16  -5    5.86   14.59
   0  16   5   19.36   25.88
   0  16  -6  116.28   28.92
   0  16   6   87.86   25.49
   0  16  -6  125.69   13.03
   0  16  -6  114.27   12.93
   0  16  -7   19.25   33.68
   0  16  -7   19.76    9.14
   0  16  -7   22.60    9.25
   0  16   7   14.19   24.98
   0  16  -8  332.54   39.98
   0  16   8  344.66   29.04
   0  16  -8  302.38    7.70
   0  16   9    3.85   26.00
   0  16  -9   -8.54   38.03
   0  16 -10  468.07   44.02
   0  16  10  422.03   31.58
   0  16  11    6.70   33.09
   0  16 -11   91.26   39.96
   0  16  12  478.47   35.23
   0  16 -12  494.10   45.05
   0  16  13   -4.19   34.52
   0  16 -13   61.94   41.28
   0  16 -14   70.01   41.46
   0  16  14  102.53   35.06
   0  16 -15   38.38   39.87
   0  16  15   40.08   32.29
   0  16  16   57.82   31.40
   0  16 -16  109.88   40.06
   0  16  17   79.38   34.10
   0  16 -17  111.48   39.47
   0  16 -18   11.90   36.55
   0  16  18   64.43   35.73
   0  16 -19    8.37   33.39
   0  16  19   -0.39   37.23
   0  16  20  156.88   41.78
   0  16 -20  147.90   37.01
   0  16  21    2.04   40.58
   0  16 -21   11.38   40.25
   0  16 -22  510.26   49.28
   0  16  22  498.69   50.45
   0  16  23   -7.81   41.84
   0  16 -23    4.93   43.15
   0  16  24  647.24   50.72
   0  16 -24  591.76   47.23
   0  16 -25   -0.41   37.36
   0  16  25    6.64   47.31
   0  16 -26  269.02   48.08
   0  16  26  276.08   54.44
   0  16  27   27.86   52.98
   0  16 -27    1.06   47.06
   0  16 -28   49.57   44.51
   0  16  28   59.30   55.59
   0  17   0  -10.40   23.25
   0  17   0    0.31   31.20
   0 -17   0   10.41   28.52
   0  17   1   51.27   25.80
   0 -17  -1   64.55   30.40
   0 -17   1   51.45   30.13
   0  17  -1   47.64   21.44
   0  17  -1   84.21   31.82
   0  17   1   72.96   31.11
   0  17  -2   -1.78   29.75
   0  17   2    6.18   30.10
   0 -17  -2   -1.65   29.16
   0 -17   2   19.91   29.60
   0  17  -2   10.23   19.88
   0  17   3  929.49   37.64
   0  17  -3  889.35   37.26
   0  17  -3  938.23   26.13
   0 -17   3  946.41   41.62
   0 -17  -3  954.81   37.46
   0  17  -4   36.12   27.33
   0  17  -4   17.12   16.26
   0 -17   4   12.37   34.62
   0  17   4   -1.71   28.08
   0 -17  -4   16.65   26.11
   0  17  -5 1997.82   48.76
   0  17  -5 2058.32   28.08
   0  17   5 1919.93   44.07
   0  17   5 1954.77   44.06
   0  17   6   -0.58   28.53
   0  17  -6    8.05   33.04
   0  17  -6   13.18   13.15
   0  17   6   24.37   27.54
   0  17  -6   15.36   13.14
   0  17  -7 1054.60   16.54
   0  17  -7 1119.32   46.59
   0  17   7 1090.75   38.97
   0  17  -7 1152.12   17.52
   0  17  -8    2.80    6.56
   0  17   8    7.79   28.80
   0  17  -8    5.68   37.16
   0  17  -9  520.89   42.95
   0  17   9  501.32   32.59
   0  17  10   28.61   28.22
   0  17 -10    9.54   38.65
   0  17  11  160.79   33.41
   0  17 -11  144.05   40.22
   0  17  12   24.46   31.66
   0  17 -12   70.08   38.16
   0  17  13   -3.71   33.16
   0  17 -13   14.48   35.39
   0  17 -14  149.71   33.70
   0  17  14  163.22   36.03
   0  17 -15  277.55   35.22
   0  17  15  262.68   36.97
   0  17  16   38.28   34.43
   0  17 -16   61.83   36.09
   0  17 -17  480.13   44.81
   0  17  17  460.79   39.67
   0  17 -18   45.85   42.27
   0  17  18   80.08   34.04
   0  17  19  522.19   40.23
   0  17 -19  485.48   48.12
   0  17 -20   52.12   38.25
   0  17  20  -17.26   42.31
   0  17  21  323.34   43.18
   0  17 -21  337.36   39.39
   0  17 -22  -13.30   40.53
   0  17  22  -37.85   44.33
   0  17 -23   24.70   45.00
   0  17  23   30.27   45.37
   0  17  24    2.43   43.01
   0  17 -24   31.92   43.80
   0  17 -25   10.16   38.59
   0  17  25   -2.97   44.98
   0  17  26    9.73   49.37
   0  17 -26   27.86   41.71
   0  17  27  113.38   53.57
   0  17 -27   80.78   48.44
   0  17  28   18.67   55.24
   0 -18   0  693.66   37.83
   0  18   0  659.71   39.83
   0  18   0  696.24   30.37
   0 -18   1  355.28   35.53
   0  18   1  324.45   28.65
   0  18  -1  309.50   37.43
   0  18   1  324.48   35.46
   0  18  -1  346.59   26.26
   0 -18  -1  373.66   34.67
   0  18  -2  472.39   24.45
   0  18  -2  435.83   38.57
   0 -18  -2  488.29   33.20
   0 -18   2  452.88   34.01
   0  18   2  509.32   36.29
   0  18  -3  165.78   21.30
   0 -18  -3  160.02   28.53
   0  18   3  126.27   31.17
   0 -18   3  122.27   32.75
   0  18  -3  152.82   37.42
   0  18  -4  191.96   19.15
   0  18  -4  160.93   38.03
   0  18   4  175.77   30.04
   0 -18   4  149.47   32.69
   0 -18  -4  184.93   28.98
   0  18  -5   27.32   16.81
   0 -18   5   35.11   30.17
   0  18   5   15.60   29.11
   0  18  -5   33.43   37.91
   0  18   5   26.74   26.34
   0  18  -6   12.16   14.20
   0  18   6   13.50   25.82
   0  18  -6   14.44   14.43
   0  18   6  -10.50   30.39
   0  18  -6  -24.01   38.63
   0  18  -7   20.15   11.43
   0  18  -7   11.65   11.43
   0  18  -7    1.45   38.70
   0  18   7    7.34   27.52
   0  18   7    3.54   27.46
   0  18   8  -12.44   27.80
   0  18  -8   27.44   38.87
   0  18  -8    6.71    7.59
   0  18   9   79.82   31.13
   0  18  -9   89.04   39.13
   0  18  10  101.24   29.30
   0  18 -10   87.05   37.01
   0  18  11  226.29   33.49
   0  18 -11  199.84   35.76
   0  18  12   89.56   32.18
   0  18 -12  141.74   34.38
   0  18 -13  291.71   39.81
   0  18  13  275.35   34.01
   0  18  14  323.46   36.15
   0  18 -14  351.36   43.24
   0  18 -15  208.78   42.96
   0  18  15  168.37   35.49
   0  18  16  149.37   35.59
   0  18 -16  181.19   41.49
   0  18  17    0.99   33.19
   0  18 -17   19.36   36.67
   0  18 -18   82.21   33.21
   0  18  18   79.88   33.82
   0  18 -19   50.85   40.25
   0  18  19   52.87   36.99
   0  18  20  -28.58   40.46
   0  18 -20   -8.89   43.64
   0  18  21  -30.44   41.77
   0  18 -21   24.94   42.98
   0  18 -22  110.30   38.73
   0  18  22   99.02   42.64
   0  18 -23   60.08   40.46
   0  18  23   40.38   46.56
   0  18  24   76.37   44.89
   0  18 -24   93.04   48.83
   0  18 -25  107.90   48.12
   0  18  25  108.99   46.35
   0  18 -26   55.33   40.65
   0  18  26   88.42   50.40
   0  18 -27   68.99   44.82
   0  18  27   97.11   54.10
   0  19   0   -1.44   25.17
   0  19   0   -4.57   34.41
   0 -19   0   -8.37   32.75
   0  19   1   84.55   27.23
   0 -19   1   87.82   34.16
   0 -19  -1  108.64   30.98
   0  19  -1   99.67   34.87
   0  19  -1  109.31   25.44
   0  19   1   85.09   34.35
   0  19   2  210.48   30.26
   0 -19  -2  221.09   32.22
   0  19  -2  198.55   35.05
   0 -19   2  210.28   32.60
   0  19  -2  232.02   23.62
   0  19   2  188.82   32.86
   0  19  -3  314.08   33.78
   0  19  -3  337.99   23.61
   0 -19   3  349.65   34.26
   0  19   3  318.93   31.94
   0 -19  -3  368.64   34.65
   0  19  -4  832.64   25.22
   0 -19   4  797.35   41.94
   0  19  -4  757.59   39.49
   0  19   4  745.06   37.99
   0 -19  -4  800.85   38.37
   0 -19   5  343.19   41.49
   0  19  -5  349.53   20.32
   0  19   5  354.42   34.77
   0  19   5  378.49   33.18
   0  19  -5  338.40   39.33
   0 -19   6 1116.91   47.17
   0  19  -6 1143.80   50.07
   0  19  -6 1224.63   23.59
   0  19   6 1241.70   42.43
   0  19  -6 1194.30   23.24
   0  19   6 1179.43   39.53
   0  19  -7  280.50   14.13
   0  19  -7  274.64   43.72
   0  19   7  279.58   30.47
   0  19   7  288.35   31.11
   0  19   8 1241.10   40.91
   0  19  -8 1303.49   53.81
   0  19   8 1265.45   43.12
   0  19   9  190.28   30.27
   0  19  -9  201.93   42.21
   0  19 -10  457.17   41.18
   0  19  10  483.32   35.46
   0  19  11  221.46   32.46
   0  19 -11  200.43   34.87
   0  19 -12   43.68   37.48
   0  19  12   13.46   30.88
   0  19  13  -20.59   31.64
   0  19 -13    8.03   40.21
   0  19 -14   46.04   40.87
   0  19  14   30.62   33.35
   0  19 -15   26.33   37.05
   0  19  15   16.11   34.04
   0  19  16  399.54   38.73
   0  19 -16  314.74   36.14
   0  19  17   52.59   33.19
   0  19 -17   74.64   39.91
   0  19 -18  476.37   48.22
   0  19  18  470.70   39.31
   0  19 -19   53.79   43.14
   0  19  19  128.93   38.47
   0  19 -20  284.28   39.36
   0  19  20  379.95   41.78
   0  19 -21   36.87   41.97
   0  19  21   27.54   42.41
   0  19  22    1.05   41.23
   0  19 -22   58.44   47.25
   0  19  23    8.00   46.59
   0  19 -23   38.30   44.08
   0  19 -24   -0.68   38.61
   0  19  24   -4.22   45.11
   0  19  25   -1.79   45.15
   0  19 -25   -4.06   47.75
   0  19  26   13.15   50.41
   0  19 -26   35.77   50.38
   0  20   0  101.20   36.10
   0  20   0   96.59   26.94
   0 -20   0  103.75   35.46
   0 -20  -1  384.80   34.22
   0  20   1  398.19   38.89
   0  20  -1  393.63   27.94
   0  20  -1  353.48   36.01
   0  20   1  401.05   31.72
   0 -20   1  395.66   38.90
   0  20  -2   49.56   32.14
   0 -20   2   79.50   34.91
   0 -20  -2   90.94   34.33
   0  20   2   57.37   30.27
   0  20  -2   77.21   23.77
   0  20   2   72.29   29.43
   0  20  -3  287.48   23.97
   0  20  -3  305.90   40.05
   0 -20   3  248.46   38.10
   0 -20  -3  313.21   33.54
   0  20   3  304.00   33.92
   0  20   3  265.04   35.19
   0  20   4  100.97   34.06
   0 -20   4  106.83   38.68
   0  20  -4  130.36   21.07
   0  20  -4  119.67   40.14
   0 -20  -4  114.49   30.13
   0 -20   5  139.05   37.62
   0  20  -5  143.24   38.87
   0  20   5  115.40   29.79
   0  20   5  157.40   30.66
   0  20  -5  169.41   19.72
   0  20   6   -0.42   31.06
   0  20  -6    8.23   16.13
   0  20   6   -2.90   31.62
   0 -20   6   11.20   35.87
   0  20  -6   14.10   31.83
   0  20  -7   48.13   13.05
   0  20   7   40.85   27.36
   0  20   7   28.07   30.99
   0  20  -7    7.26   37.58
   0 -20   7   44.41   37.10
   0  20   8  100.40   29.70
   0  20  -8  126.76   42.46
   0  20   8   74.41   29.78
   0  20   9  159.95   28.46
   0  20   9  157.56   32.83
   0  20  -9  180.07   43.10
   0  20 -10   20.18   36.24
   0  20  10   13.91   28.19
   0  20  10   22.59   27.22
   0  20  11  603.51   34.96
   0  20 -11  568.81   40.41
   0  20 -12  -14.40   38.79
   0  20  12  -50.53   32.60
   0  20  13  710.11   41.47
   0  20 -13  725.34   49.46
   0  20  14    8.33   34.22
   0  20 -14   28.39   38.79
   0  20  15  208.06   37.26
   0  20 -15  269.56   36.61
   0  20 -16   43.68   40.94
   0  20  16  -15.90   35.21
   0  20  17   31.08   34.43
   0  20 -17   60.06   43.46
   0  20  18   24.61   33.57
   0  20 -18   27.55   38.24
   0  20  19   52.21   37.48
   0  20 -19   19.10   37.68
   0  20  20   63.06   36.65
   0  20 -20   -0.95   45.08
   0  20  21   24.63   42.73
   0  20 -21   69.46   45.84
   0  20  22  -23.41   42.46
   0  20 -22   27.51   36.15
   0  20  23  117.58   48.45
   0  20 -23   80.31   48.09
   0  20  24    6.15   44.01
   0  20 -24   18.54   49.39
   0  20  25  102.40   48.53
   0 -21   0  -21.67   34.90
   0  21   0   -6.45   35.72
   0  21   0   10.09   27.12
   0 -21   1    7.56   34.93
   0  21  -1    3.94   30.10
   0 -21  -1   15.97   31.35
   0  21   1    5.79   28.28
   0  21  -1    0.46   24.96
   0  21   1   11.41   35.37
   0  21   2   25.85   30.33
   0 -21   2   32.09   36.01
   0  21  -2   46.67   37.93
   0 -21  -2   56.70   32.70
   0  21  -2   50.47   23.83
   0  21   2   40.15   30.38
   0 -21  -3  175.62   32.46
   0 -21   3  190.06   39.16
   0  21   3  170.33   32.45
   0  21   3  174.27   37.15
   0  21  -3  132.99   38.30
   0  21  -3  204.92   23.06
   0  21  -4  505.91   24.50
   0  21   4  473.09   36.43
   0 -21   4  469.30   41.69
   0  21  -4  473.11   36.84
   0 -21  -4  488.49   37.11
   0  21   4  440.22   34.86
   0 -21   5  281.02   34.62
   0  21   5  220.79   31.98
   0  21  -5  277.76   20.96
   0  21  -5  235.42   41.50
   0  21   5  274.78   35.57
   0  21   6  418.52   33.13
   0  21   6  455.68   36.77
   0  21  -6  438.58   45.57
   0 -21   6  459.50   43.79
   0  21  -6  466.06   19.36
   0  21   7  182.42   32.59
   0 -21   7  161.21   35.65
   0  21  -7  146.54   37.27
   0  21   7  137.04   30.95
   0  21   8  448.43   33.36
   0 -21   8  510.31   40.17
   0  21  -8  449.12   40.80
   0  21   8  423.25   32.47
   0  21   9  218.15   31.35
   0  21  -9  249.49   44.02
   0  21   9  223.54   29.26
   0  21  10  335.05   31.71
   0  21  10  378.87   34.62
   0  21 -10  360.89   44.01
   0  21 -11    5.06   30.20
   0  21  11    2.76   27.30
   0  21  11   36.84   30.33
   0  21  12   22.74   26.51
   0  21  12  -12.99   31.35
   0  21 -12   34.51   40.61
   0  21 -13   60.72   42.92
   0  21  13  -11.34   32.22
   0  21  14   97.54   33.44
   0  21 -14  102.97   37.37
   0  21  15  107.48   35.34
   0  21 -15  219.27   42.04
   0  21  16  346.92   40.34
   0  21 -16  407.65   48.73
   0  21 -17  109.49   41.12
   0  21  17  118.56   37.30
   0  21  18  301.35   37.39
   0  21 -18  247.07   40.55
   0  21 -19   74.37   45.93
   0  21  19  162.51   38.03
   0  21  20  136.28   39.78
   0  21 -20   52.07   44.52
   0  21 -21   67.46   39.38
   0  21  21   54.71   39.74
   0  21 -22   81.89   50.07
   0  21  22   37.76   45.27
   0  21  23  -21.79   46.56
   0  21 -23   -2.88   48.40
   0  21  24  -14.87   45.59
   0  22   0  206.19   27.60
   0  22   0  206.91   36.88
   0 -22   0  224.80   37.28
   0  22  -1  199.77   36.22
   0 -22  -1  229.87   36.29
   0  22   1  192.21   29.81
   0 -22   1  220.87   37.20
   0  22   1  235.57   37.30
   0  22  -1  233.98   27.16
   0  22  -2  768.62   28.98
   0  22   2  783.67   37.06
   0 -22  -2  769.66   38.99
   0 -22   2  767.56   44.50
   0  22   2  753.85   41.22
   0  22  -2  793.99   45.90
   0 -22   3   89.94   37.00
   0  22   3   75.44   34.23
   0 -22  -3   78.13   33.23
   0  22  -3   86.13   30.65
   0  22  -3   95.02   20.83
   0  22   3   59.47   29.95
   0 -22   4  459.20   38.14
   0  22  -4  476.32   24.24
   0  22   4  489.66   36.83
   0  22  -4  493.58   43.85
   0  22   4  492.27   37.92
   0  22   5  -11.93   31.57
   0  22   5   -7.21   28.81
   0  22  -5    3.84   37.25
   0  22   5  -18.59   32.58
   0  22  -5    2.64   17.79
   0 -22   5  -19.49   36.63
   0  22   6   32.57   30.94
   0  22   6   74.32   31.67
   0  22  -6   80.81   35.61
   0  22   6   50.13   33.93
   0 -22   6   81.68   34.15
   0  22   7  -11.52   29.62
   0 -22   7   -4.18   38.99
   0  22  -7   -1.00   41.25
   0  22   7    3.74   26.61
   0  22   8   10.23   25.97
   0  22  -8   11.79   35.94
   0 -22   8    8.23   37.43
   0  22   8    5.46   27.19
   0  22  -9  242.56   40.33
   0 -22   9  247.31   37.37
   0  22   9  248.35   30.85
   0  22   9  236.29   31.34
   0  22  10  198.48   31.00
   0 -22  10  230.91   37.04
   0  22 -10  170.12   44.42
   0  22  10  184.90   30.49
   0  22 -11  431.46   41.99
   0  22  11  461.24   35.95
   0  22  11  456.10   33.71
   0  22  12  411.25   32.93
   0  22 -12  432.56   45.10
   0  22  12  460.39   37.02
   0  22 -13  295.53   47.12
   0  22  13  253.39   30.96
   0  22  13  238.93   36.28
   0  22 -14  344.52   41.08
   0  22  14  292.44   37.37
   0  22  14  365.76   32.44
   0  22 -15   84.40   42.65
   0  22  15   28.27   32.65
   0  22 -16  220.89   47.26
   0  22  16  139.46   35.10
   0  22  17    7.39   35.46
   0  22 -17   35.76   34.72
   0  22 -18  -14.02   43.69
   0  22  18   29.58   36.85
   0  22 -19  108.06   46.43
   0  22  19  114.10   36.16
   0  22  20   84.00   39.55
   0  22 -20    0.61   35.83
   0  22  21  146.84   39.12
   0  22 -21  118.21   50.33
   0  22 -22   20.05   47.82
   0  22  22  -18.01   46.67
   0  22  23   41.20   44.78
   0 -23   0   11.81   35.06
   0  23   0    0.20   32.85
   0  23   0   -8.12   25.49
   0  23  -1   60.73   23.49
   0  23  -1   61.61   36.63
   0 -23   1   59.39   35.99
   0 -23  -1   52.40   34.99
   0  23   1   50.52   34.35
   0  23   1   45.23   27.08
   0  23  -2   30.87   34.08
   0 -23  -2   30.26   31.77
   0  23  -2   27.16   22.92
   0 -23   2   43.07   36.88
   0  23   2   22.43   34.45
   0  23   2    0.25   27.96
   0  23  -3  143.13   38.42
   0  23   3  149.26   31.14
   0 -23  -3  145.85   30.84
   0 -23   3  145.32   36.25
   0  23   3  118.62   31.00
   0  23  -3  157.40   22.13
   0 -23   4    7.77   32.35
   0  23   4    4.21   29.99
   0  23  -4   -3.15   19.51
   0  23  -4    1.54   37.31
   0  23   4   25.34   33.66
   0 -23   5  247.89   40.82
   0  23  -5  259.96   39.38
   0  23   5  246.97   33.39
   0  23   5  216.80   31.43
   0  23   5  238.55   33.79
   0 -23   6    2.60   33.12
   0  23  -6   -3.44   39.34
   0  23   6   -4.94   32.96
   0  23   6    1.94   27.96
   0  23   6    1.22   27.17
   0  23   7  448.33   39.31
   0 -23   7  457.94   41.84
   0  23   7  408.64   33.76
   0  23   7  470.85   35.74
   0  23  -7  453.40   39.57
   0  23  -8   -2.82   41.91
   0  23   8   29.11   28.48
   0  23   8    4.62   29.51
   0 -23   8   11.00   39.93
   0  23   9  236.48   31.49
   0  23   9  264.74   32.22
   0 -23   9  288.12   45.01
   0  23  -9  244.29   39.31
   0  23  10   25.96   28.25
   0  23  10   26.28   28.79
   0 -23  10   28.39   41.91
   0  23 -10    9.59   41.63
   0 -23  11   32.27   42.68
   0  23  11   25.22   29.18
   0  23 -11   16.03   42.39
   0  23  11   40.60   28.26
   0  23 -12   12.70   35.33
   0  23  12   25.89   27.95
   0  23  12   28.70   29.94
   0  23  13   95.00   29.53
   0  23 -13  104.32   45.79
   0  23  13   93.86   33.31
   0  23  14   26.85   35.46
   0  23  14   47.48   28.80
   0  23 -14   49.19   37.95
   0  23  15  218.29   30.47
   0  23 -15  193.17   44.90
   0  23  15  183.29   38.77
   0  23 -16   39.60   44.10
   0  23  16   19.14   36.29
   0  23  17  256.44   36.91
   0  23 -17  330.67   40.74
   0  23 -18   44.58   46.42
   0  23  18   35.33   36.48
   0  23  19  345.03   42.29
   0  23 -19  334.51   46.93
   0  23 -20   19.39   45.56
   0  23  20   61.85   36.40
   0  23  21  230.59   43.21
   0  23 -21  134.35   52.89
   0  23  22  -17.84   43.07
   0 -24   0 1265.44   49.53
   0  24   0 1225.55   38.20
   0  24   0 1131.59   46.84
   0  24   1   24.35   33.89
   0  24   1   25.78   27.93
   0  24  -1   40.46   25.21
   0  24  -1   22.10   37.21
   0 -24  -1   36.38   35.42
   0 -24   1   -0.47   36.43
   0  24  -2  393.17   26.55
   0  24  -2  366.90   35.38
   0  24   2  377.54   32.58
   0  24   2  373.41   40.00
   0 -24  -2  367.06   38.92
   0 -24   2  338.98   40.96
   0 -24  -3   14.62   30.87
   0  24  -3   23.50   21.13
   0  24   3   -0.42   29.40
   0  24   3   -4.50   29.44
   0  24  -3    0.88   39.48
   0 -24   3   10.61   32.64
   0  24   4  160.11   34.00
   0  24  -4  179.35   36.12
   0 -24   4  255.18   40.46
   0  24   4  221.22   34.42
   0  24   4  224.67   35.38
   0  24   5   -0.03   32.80
   0  24   5    8.69   30.97
   0 -24   5    8.71   36.02
   0  24  -5  -27.32   40.79
   0  24   5  -15.48   31.31
   0  24   6   -5.84   29.11
   0  24   6   10.82   31.61
   0  24  -6   -4.91   34.07
   0 -24   6    8.32   39.35
   0  24   6   -0.10   30.72
   0  24   7    1.67   27.83
   0  24  -7   -6.64   42.18
   0  24   7    5.85   32.25
   0  24   7   14.18   29.17
   0 -24   7    5.59   35.10
   0  24   8  215.71   38.93
   0  24  -8  210.24   37.16
   0 -24   8  195.62   36.15
   0  24   8  211.29   31.58
   0  24   8  208.36   30.70
   0  24   9  -47.39   39.17
   0  24   9   -3.78   27.56
   0 -24   9    6.88   36.51
   0  24  -9  -11.92   43.18
   0  24   9   14.58   28.87
   0  24  10  407.16   41.74
   0  24 -10  486.65   40.20
   0 -24  10  445.24   43.64
   0  24  10  443.49   34.14
   0  24  10  460.10   35.16
   0  24  11    2.61   30.48
   0  24 -11   -5.48   44.51
   0 -24  11    3.54   34.98
   0  24  11   11.39   28.13
   0  24  12  628.57   39.80
   0  24  12  628.97   36.93
   0 -24  12  633.81   46.37
   0  24 -12  600.30   45.67
   0 -24  13    2.74   42.89
   0  24 -13    9.16   43.76
   0  24  13  -54.13   36.31
   0  24  13   -5.16   28.85
   0  24  14  285.19   32.95
   0  24 -14  332.37   45.75
   0  24  14  271.30   39.39
   0  24  15  -11.39   33.45
   0  24 -15   24.63   41.79
   0  24  16   57.09   34.33
   0  24 -16   42.23   45.38
   0  24 -17   66.85   38.14
   0  24  17   32.70   38.24
   0  24 -18   16.92   48.15
   0  24  18   21.60   36.44
   0  24 -19   10.30   39.68
   0  24  19   50.93   37.30
   0  24 -20  187.04   53.01
   0  24  20  240.99   42.63
   0  24  21  110.06   39.75
   0  25   0   19.06   25.87
   0 -25   0   11.65   35.93
   0  25   0   43.35   32.53
   0  25  -1   31.38   23.93
   0 -25   1   43.14   38.28
   0  25   1   20.92   27.20
   0  25  -1   35.44   38.46
   0 -25  -1   38.03   35.26
   0  25   1   22.79   34.59
   0  25   2   25.81   29.12
   0  25  -2   25.34   35.20
   0 -25   2    6.09   36.96
   0 -25  -2   36.82   35.63
   0  25   2   23.09   36.98
   0 -25   3  124.08   33.87
   0  25  -3  114.49   38.89
   0  25   3  144.47   36.27
   0  25   3  128.71   32.17
   0 -25  -3  148.12   36.50
   0  25   4  -13.02   29.33
   0  25  -4   -0.69   41.17
   0  25   4    9.67   30.29
   0 -25   4   15.65   39.46
   0  25   4    4.77   30.05
   0  25  -5  401.80   38.75
   0 -25   5  447.14   39.06
   0  25   5  404.54   37.74
   0  25   5  396.61   36.24
   0  25   5  411.94   37.24
   0 -25   6    6.26   39.36
   0  25   6  -16.91   33.27
   0  25   6  -12.07   32.18
   0  25   6    5.15   34.15
   0  25  -6   -5.56   42.86
   0  25  -7  100.33   36.19
   0  25   7   78.98   36.98
   0  25   7  101.11   33.66
   0  25   7   89.51   33.09
   0 -25   7   90.55   41.53
   0  25   8   12.83   31.49
   0  25   8  -15.52   36.90
   0  25   8   15.73   30.41
   0  25  -8   11.64   42.89
   0 -25   8   16.31   39.22
   0 -25   9    5.68   37.37
   0  25   9   15.00   35.09
   0  25  -9   32.09   37.54
   0  25   9   36.53   31.39
   0  25   9   51.20   29.72
   0 -25  10   22.69   39.55
   0  25  10  -37.65   41.96
   0  25  10   11.36   29.75
   0  25  10   -1.57   29.00
   0  25 -10   -1.51   43.77
   0  25  11   27.15   29.13
   0  25 -11   15.11   38.75
   0  25  11   39.73   32.80
   0 -25  11    8.52   41.34
   0  25  11  -10.33   36.69
   0  25 -12    1.11   44.29
   0  25  12  -54.94   44.66
   0 -25  12   -9.12   43.85
   0  25  12    2.77   33.71
   0  25  12    6.72   28.35
   0  25  13   98.42   30.05
   0 -25  13   84.75   42.95
   0  25 -13   87.28   39.51
   0  25  13   64.06   44.83
   0  25  13   71.67   36.35
   0  25 -14   10.32   45.48
   0 -25  14  -16.81   38.34
   0  25  14  -17.31   33.05
   0  25  14    5.74   40.43
   0  25  14    0.08   29.79
   0 -25  15  216.67   48.83
   0  25  15  134.76   36.80
   0  25 -15  229.72   41.45
   0 -25  16   13.84   37.39
   0  25  16  -35.83   38.46
   0  25 -16   -0.27   47.56
   0  25 -17  216.44   40.05
   0  25  17  192.31   38.25
   0  25  18    9.59   44.08
   0  25  18   45.90   37.74
   0  25 -18   48.41   50.04
   0  25  19  148.74   53.36
   0  25  19  213.46   41.46
   0  25  20   80.46   38.54
   0  26   0   29.25   32.19
   0  26   0   50.82   26.90
   0 -26   0   50.27   36.84
   0 -26  -1  141.30   36.17
   0  26  -1  145.98   39.77
   0  26   1  160.46   30.24
   0  26   1  124.98   36.33
   0 -26   1  132.74   40.17
   0  26   2  222.80   31.75
   0 -26   2  201.47   39.37
   0  26  -2  223.75   42.40
   0 -26  -2  204.11   36.42
   0  26   2  213.10   39.45
   0 -26   3   86.74   36.74
   0  26   3   54.82   37.61
   0  26   3   88.82   31.73
   0  26  -3   77.65   33.34
   0  26   4   45.00   34.80
   0  26   4   24.33   33.88
   0  26  -4   80.66   41.46
   0 -26   4  115.03   41.04
   0  26   4   69.47   33.22
   0  26   5  -12.59   32.15
   0  26   5   16.86   31.74
   0  26   5   12.66   31.73
   0  26  -5   -3.37   41.93
   0 -26   5   13.08   37.99
   0  26   6  -23.63   32.13
   0  26   6  -12.09   29.09
   0  26   6    1.36   28.98
   0  26  -6    4.23   35.06
   0 -26   6  -17.47   35.13
   0  26   7   61.74   33.58
   0  26   7   61.37   33.09
   0 -26   7   52.12   42.26
   0  26  -7   89.81   45.41
   0  26   7   69.25   29.78
   0  26   8   46.23   33.84
   0  26   8   31.66   34.00
   0 -26   8   51.36   42.94
   0  26  -8   44.26   38.18
   0  26   8    9.59   28.85
   0  26   9  156.61   31.37
   0  26   9  169.37   33.59
   0  26  -9  165.92   46.43
   0 -26   9  202.01   45.94
   0  26   9  142.20   40.64
   0  26  10   75.84   39.76
   0  26 -10  126.59   44.70
   0 -26  10  125.34   45.90
   0  26  10  102.09   31.41
   0  26  10   88.09   31.25
   0  26  11   92.43   41.89
   0  26  11  124.22   34.25
   0 -26  11  129.07   45.46
   0  26 -11  135.95   42.40
   0  26  11  101.87   32.59
   0  26  12  125.27   40.25
   0  26 -12  171.17   47.41
   0 -26  12  151.24   41.19
   0  26  12  177.52   32.57
   0  26  12  194.26   36.47
   0  26  13   81.99   30.67
   0  26 -13   73.29   39.74
   0  26  13   35.25   46.07
   0 -26  13   80.48   40.19
   0  26  13   59.25   35.10
   0  26  14   84.09   34.84
   0  26  14   95.42   47.62
   0 -26  14  118.48   49.61
   0  26 -14  102.07   48.64
   0 -26  15   49.49   39.57
   0  26  15  -15.52   46.08
   0  26  15   31.60   39.04
   0  26 -15   88.47   39.54
   0 -26  16   10.33   48.93
   0  26  16  -19.16   37.42
   0  26 -16   89.66   49.87
   0  26  16   39.99   43.78
   0  26  17   -1.52   45.12
   0  26  17    3.42   36.06
   0  26 -17   10.47   39.45
   0  26  18   12.18   39.69
   0  26  18  -20.55   49.93
   0  26  19   60.57   37.71
   0  27   0   -0.85   32.12
   0 -27   0   17.49   36.32
   0  27   1   15.49   28.51
   0  27  -1   16.55   38.40
   0 -27  -1   14.83   32.58
   0 -27   1   45.54   39.63
   0  27   1   17.80   34.08
   0  27   2   66.17   38.11
   0  27   2   61.06   30.30
   0 -27   2   64.35   36.60
   0 -27  -2   80.59   33.47
   0  27  -2   33.23   42.78
   0  27   3  133.20   33.23
   0 -27   3  119.50   40.51
   0  27   3  114.66   39.18
   0  27  -3  103.80   40.70
   0  27   4  201.36   35.94
   0  27   4  276.09   41.04
   0  27  -4  209.04   38.19
   0 -27   4  240.23   41.21
   0  27   4  239.34   35.05
   0  27  -5  160.83   45.06
   0  27   5  199.96   36.84
   0  27   5  208.24   38.88
   0 -27   5  198.75   43.90
   0  27   5  175.65   33.67
   0  27  -6  208.68   45.62
   0  27   6  193.90   37.35
   0  27   6  198.66   36.66
   0 -27   6  190.95   39.06
   0  27   6  220.09   37.85
   0  27   7  284.50   37.75
   0  27   7  267.49   39.43
   0  27   7  222.64   33.25
   0  27  -7  267.58   39.51
   0 -27   7  312.99   40.25
   0  27   8   56.02   33.56
   0 -27   8   61.38   40.12
   0  27   8   27.11   37.26
   0  27   8   73.28   33.90
   0  27  -8   33.52   45.56
   0 -27   9  187.69   43.13
   0  27   9  146.20   33.80
   0  27   9  101.31   38.33
   0  27   9  140.30   35.94
   0  27  -9  133.10   42.95
   0  27 -10    4.95   40.08
   0  27  10    9.04   29.15
   0  27  10  -13.75   35.44
   0  27  10   -4.91   30.15
   0 -27  10    8.08   39.85
   0  27  11   24.40   29.64
   0 -27  11   23.20   35.40
   0  27  11   10.80   32.12
   0  27 -11   15.95   46.70
   0  27  11  -15.70   43.75
   0  27 -12   25.75   34.37
   0  27  12   55.72   35.47
   0  27  12   37.56   32.64
   0 -27  12   10.88   41.73
   0  27  12  -16.76   40.49
   0  27  13  -42.46   34.87
   0  27  13  -11.26   42.06
   0 -27  13   42.50   47.99
   0  27 -13  -12.03   47.48
   0  27  14   74.56   37.25
   0  27  14   54.74   49.24
   0 -27  14   62.77   42.87
   0  27 -14   79.84   42.75
   0  27 -15   21.12   48.43
   0  27  15  -25.76   39.35
   0  27  15  -14.36   50.06
   0 -27  15   41.59   47.44
   0  27  16  115.81   51.55
   0  27  16  106.37   37.66
   0  27  17   24.32   40.30
   0  27  17   28.08   52.25
   0 -28   0   28.95   37.36
   0  28   0   23.77   32.63
   0  28   1  792.10   45.65
   0 -28  -1  795.15   45.22
   0 -28   1  849.62   50.92
   0  28  -1  783.20   48.75
   0  28  -2   -4.66   42.45
   0 -28   2   -1.67   33.76
   0  28   2   21.12   36.79
   0 -28   3  441.45   47.22
   0  28   3  390.91   42.70
   0  28   3  486.24   37.76
   0  28   3  411.06   41.46
   0  28  -3  407.91   49.24
   0  28   4   36.35   37.38
   0  28   4   30.77   33.31
   0  28  -4   12.85   39.15
   0  28   4    5.77   30.28
   0 -28   4   25.90   34.09
   0  28   5   71.28   33.52
   0  28  -5   50.46   37.05
   0  28   5   86.97   36.83
   0 -28   5   65.09   42.91
   0  28   5   57.99   35.80
   0 -28   6    4.51   41.52
   0  28  -6  -12.78   44.31
   0  28   6    3.86   30.18
   0  28   6   32.58   33.74
   0  28   6    9.66   33.20
   0  28  -7   -4.07   44.89
   0  28   7    6.88   31.01
   0  28   7  -23.29   34.63
   0 -28   7   26.16   38.71
   0  28   7   26.78   35.16
   0  28   8    4.64   30.49
   0  28   8  -16.91   33.91
   0  28  -8    5.04   34.65
   0  28   8   11.95   30.15
   0 -28   8   -7.99   36.42
   0  28   9   70.60   35.34
   0  28   9  103.15   32.43
   0  28  -9   85.19   46.53
   0  28   9   90.31   34.60
   0 -28   9   86.84   38.22
   0  28  10   -8.40   41.77
   0  28  10   11.08   34.62
   0  28  10   11.52   32.71
   0  28 -10    3.71   46.59
   0 -28  10   -1.41   39.35
   0 -28  11  195.83   48.22
   0  28  11  162.91   39.48
   0  28  11  171.67   34.59
   0  28 -11  189.80   38.88
   0  28  11  175.56   34.42
   0  28  12    6.79   36.22
   0  28  12   -2.52   30.78
   0 -28  12  -14.92   48.31
   0  28  12  -22.95   46.95
   0  28 -12   29.25   49.28
   0  28 -13  283.77   49.53
   0  28  13  225.22   44.56
   0 -28  13  330.88   49.47
   0  28  13  203.97   38.87
   0  28  14  -28.81   37.77
   0  28  14   -1.33   43.63
   0  28  15  236.32   53.69
   0  28  15  233.15   43.11
   0  28  16   10.21   36.42
   0 -29   0    9.86   37.95
   0  29   0   -8.76   34.14
   0 -29   1   33.43   41.36
   0  29   1   19.86   34.14
   0 -29  -1   27.86   34.45
   0  29  -1    9.62   37.58
   0  29  -2   83.64   43.05
   0  29   2  119.83   36.46
   0 -29   2  122.64   36.70
   0  29  -3  -13.72   44.03
   0  29   3   55.48   35.59
   0  29   3   12.05   35.90
   0 -29   3   13.37   43.07
   0  29   4  400.14   39.93
   0  29   4  377.42   41.67
   0 -29   4  429.84   43.64
   0  29  -4  329.53   49.82
   0  29   5   97.26   32.75
   0  29  -5  128.13   42.58
   0  29   5  131.05   34.68
   0  29   5  118.07   36.75
   0 -29   5  123.72   42.81
   0  29   6  494.32   39.38
   0  29   6  509.00   43.51
   0  29  -6  516.62   45.47
   0 -29   6  582.39   53.04
   0  29   6  588.79   43.37
   0  29   7  169.75   38.33
   0  29   7  178.37   36.15
   0  29  -7  127.98   47.01
   0  29   7  161.10   34.69
   0 -29   7  170.29   47.51
   0 -29   8  272.40   48.91
   0  29   8  258.60   39.88
   0  29   8  309.81   39.49
   0  29  -8  286.64   51.82
   0  29   8  283.45   41.91
   0  29   9    4.97   40.44
   0 -29   9   40.69   46.89
   0  29  -9   49.17   42.35
   0  29   9   44.35   32.38
   0  29   9   47.79   34.79
   0  29  10   54.84   31.55
   0  29  10   68.81   36.71
   0 -29  10   91.13   48.93
   0  29  10   54.43   38.55
   0  29 -10   93.95   44.77
   0  29  11   10.64   33.35
   0  29  11  -23.99   41.87
   0  29  11   29.00   33.61
   0 -29  11   24.44   48.97
   0  29 -11    1.17   50.93
   0  29  12  -12.79   43.38
   0  29  12   18.25   35.41
   0  29  13  -27.72   48.21
   0  29  13  -23.31   39.08
   0  29  14   15.20   43.42
   0  29  14  -25.34   37.43
   0  29  15    1.92   40.76
   0  30   0  256.68   39.94
   0 -30   0  331.58   44.13
   0 -30   1  317.68   47.39
   0 -30  -1  291.75   40.12
   0  30  -1  286.65   41.59
   0  30   1  282.13   40.22
   0  30  -2  148.58   41.84
   0  30   2  215.18   37.91
   0 -30   2  198.77   39.40
   0  30  -3  129.32   46.82
   0 -30   3  156.30   46.74
   0  30   3  120.22   36.32
   0  30   3   80.43   33.37
   0  30   4  122.15   36.16
   0  30  -4   63.33   48.09
   0  30   4   71.88   38.39
   0 -30   4  112.01   43.62
   0  30   5   18.83   34.94
   0  30   5   36.36   37.49
   0 -30   5    9.74   36.02
   0  30  -5    2.54   48.12
   0  30   6   23.03   38.06
   0 -30   6   25.53   43.91
   0  30   6   26.82   33.14
   0  30   6    3.05   34.35
   0  30  -6   23.10   45.28
   0 -30   7   15.98   46.52
   0  30   7   16.92   37.27
   0  30   7   36.14   36.54
   0  30   7   31.16   37.58
   0  30  -7   41.07   38.26
   0  30   8   14.23   31.96
   0  30  -8   35.34   44.38
   0  30   8   22.01   36.55
   0 -30   8   59.16   48.58
   0  30   8   26.92   33.94
   0  30   9   40.43   36.71
   0 -30   9   47.96   49.33
   0  30   9   69.51   37.09
   0  30   9   52.83   32.09
   0  30  -9   82.48   52.15
   0  30  10  137.19   37.06
   0  30  10  100.23   41.80
   0  30  10  138.17   34.73
   0  30  11   87.77   44.07
   0  30  11  155.36   39.27
   0  30  12  151.01   42.56
   0  30  12  134.99   36.18
   0  30  13   97.80   42.61
   0  30  13  125.83   48.59
   0  30  14   65.28   37.84
   0 -31   0   17.53   41.32
   0  31   0   -2.86   36.72
   0  31   1   37.16   37.32
   0  31  -1   31.77   36.99
   0 -31   1   84.49   45.15
   0  31   2   19.86   37.75
   0  31  -2    5.38   38.55
   0 -31   2   31.77   39.46
   0  31   2   12.68   37.48
   0  31  -3  175.93   44.01
   0  31   3  196.89   36.34
   0 -31   3  240.64   47.50
   0  31   3  203.87   41.51
   0  31  -4   25.52   45.54
   0  31   4   64.71   41.30
   0 -31   4   12.24   46.28
   0  31   4    9.85   35.35
   0  31   5  349.48   44.86
   0 -31   5  314.04   46.02
   0  31  -5  288.86   52.61
   0  31   5  245.04   41.33
   0 -31   6   78.03   40.55
   0  31   6    8.41   35.62
   0  31  -6   35.18   51.70
   0  31   6   76.45   39.42
   0  31   7  315.35   38.36
   0  31   7  298.19   38.83
   0  31   8   -4.96   37.98
   0  31   8   12.86   33.79
   0  31   8   -5.09   38.05
   0  31   9  266.09   40.74
   0  31   9  215.47   43.34
   0  31   9  203.58   36.45
   0  31  10   34.42   38.27
   0  31  10    4.80   41.72
   0  31  11   47.45   36.26
   0  31  11   12.64   38.78
   0  31  12   12.77   37.42
   0  31  12    5.26   46.44
   0  32   0  207.80   41.25
   0  32   1    7.31   39.18
   0  32  -1  -25.84   37.97
   0 -32   1  -26.32   44.07
   0  32  -2  172.29   40.92
   0  32   2  117.17   40.96
   0 -32   2  202.97   46.33
   0  32   2  177.47   43.88
   0  32   3   -3.28   43.52
   0  32   3  -10.65   36.01
   0  32   4   24.16   33.70
   0  32   4   16.12   43.53
   0  32   5   45.86   40.75
   0  32   5    5.03   36.62
   0  32   6  -10.67   38.59
   0  32   6   38.68   34.87
   0  32   7   50.03   37.13
   0  32   7   19.19   35.90
   0  32   8   54.77   38.21
   0  32   8    7.79   32.72
   0  32   9   -7.22   37.98
   0  32  10   92.33   38.28
   0  32  10   93.46   36.30
   0  32  11  -11.37   43.57
   0  32  11   26.41   34.68
   0  33   1  -37.75   41.76
   0  33   2  -19.47   40.95
   0  33   3   15.95   47.58
   0  33   3   22.47   39.45
   0  33   4    1.78   44.02
   0  33   4   45.35   36.16
   0  33   5   53.87   35.44
   0  33   5   28.31   37.07
   0  33   6   68.29   37.74
   0  33   6  100.00   39.93
   0  33   7  137.03   40.89
   0  33   7   75.52   40.46
   1   0 -33   53.70   52.77
   1   0 -32  -59.59   52.20
   1   0 -31   91.23   51.56
   1   0 -30  -46.56   47.45
   1   0 -29   55.49   44.73
  -1   0  29   58.39   34.29
   1   0 -28  -16.33   39.57
  -1   0  28   -7.92   33.49
  -1   0  28    9.11   33.36
  -1   0  27  250.86   35.69
   1   0 -27  250.28   41.91
  -1   0  26    4.15   31.81
   1   0 -26   -0.84   37.97
  -1   0  25    9.09   31.61
   1   0 -25    9.11   28.66
   1   0 -25   21.80   37.16
   1   0 -24   -6.70   37.66
   1   0 -24   -6.62   27.66
  -1   0  24    2.48   30.47
  -1   0  24   -0.13   50.89
   1   0 -23   25.12   28.40
  -1   0  23    6.48   48.10
  -1   0  23   35.80   31.37
   1   0 -23   16.36   38.69
  -1   0  22  -19.81   44.12
  -1   0  22   30.66   30.61
   1   0 -22   41.36   39.06
   1   0 -22  -10.47   29.04
   1   0 -21  196.34   31.87
  -1   0  21  180.62   47.25
   1   0 -21  248.45   42.33
  -1   0  21  248.00   34.62
   1   0 -20   19.88   38.96
  -1   0  20  -26.24   50.12
   1   0 -20   -1.12   30.44
  -1   0  20    6.54   31.08
  -1   0  19  696.00   54.03
   1   0 -19  762.07   36.35
   1   0 -19  799.80   42.72
  -1   0  19  732.95   37.36
  -1   0  18  -21.84   41.12
   1   0 -18    0.35   28.64
  -1   0  18   -0.62   29.02
   1   0 -18   17.33   32.41
   1   0 -17  547.65   32.49
  -1   0  17  534.96   32.93
  -1   0  17  552.81   46.42
   1   0 -17  563.16   36.46
  -1   0  16  -11.08   26.47
  -1   0  16  -28.35   41.30
   1   0 -16   -2.90   25.41
   1   0 -16   32.11   31.46
  -1   0  15  267.42   36.66
   1   0 -15  291.68   25.79
  -1   0  15  288.61   27.79
   1   0 -15  337.01   32.97
  -1   0  14    1.38   23.78
  -1   0  14  -30.14   36.43
   1   0 -14    5.35   21.79
  -1   0  13   57.38   32.06
  -1   0  13  105.68   24.82
   1   0 -13   75.53   23.37
  -1   0  12   -5.99   32.43
   1   0 -12    0.87   22.63
   1   0 -11  795.46   26.37
  -1   0  11  945.03   27.21
   1   0 -11  887.66   27.44
  -1   0  11  847.05   36.06
  -1   0  10    1.73   18.92
   1   0 -10   21.25   22.31
  -1   0  10    1.30   29.17
   1   0 -10    1.07   22.56
   1   0  -9 1392.77   30.04
   1   0  -9 1506.76   31.14
  -1   0   9 1396.51   36.92
  -1   0   9 1532.82   28.47
   1   0  -8   12.03   20.97
  -1   0   8    1.17   17.53
  -1   0   8   -8.13   27.80
   1   0  -8   10.85   19.67
  -1   0   7 6170.18   49.33
   1   0  -7 6529.02   46.28
  -1   0   7 6616.65   45.38
  -1   0   6  -11.28   24.10
   1   0  -6    4.97   21.33
   1   0  -6   16.92   22.76
  -1   0   6    9.79   18.11
  -1   0   5 4929.44  122.05
   1   0  -5 4748.28   34.62
   1   0  -5 4795.05   36.39
  -1   0   5 4690.81  116.51
  -1   0   4    1.66   13.28
  -1   0   4   11.72   13.18
   1   0  -4   10.73   15.88
   1   0  -4    1.80   12.88
   1   0  -3  771.76   12.47
  -1   0   3  766.22   15.19
   1   0  -3  711.36   14.14
   1   0  -3  774.36   13.68
  -1   0   3  713.83   14.03
   1   0  -2    4.52    9.47
  -1   0   2    2.00    9.01
  -1   0   1  160.79    7.92
   1   0   1   38.23    7.53
   1   0   1   42.39    7.52
   1   0   2    2.25   10.64
   1   0   2   11.63    9.75
   1   0   3  536.20   16.74
   1   0   3  513.11   15.49
  -1   0  -3  554.60   15.32
  -1   0  -3  523.31   16.27
  -1   0  -4   -1.62   16.37
   1   0   4    0.39   14.89
  -1   0  -4  -13.42   14.44
  -1   0  -4   -1.52    7.51
   1   0   4    3.68    6.58
  -1   0  -4    1.96    7.52
  -1   0  -5 3915.91   78.29
  -1   0  -5 3864.73   39.14
  -1   0  -5 3889.91   79.18
  -1   0  -5 3898.53   38.58
   1   0   5 3971.04   79.30
   1   0   5 3849.26   38.97
   1   0   5 3949.67   80.04
   1   0   6   -6.86   31.35
  -1   0  -6   -6.58   11.99
   1   0   6   -0.17   12.76
  -1   0  -6   35.76   27.18
   1   0   6    2.11   11.31
  -1   0  -6    1.90   11.45
  -1   0  -6  -15.18   25.53
   1   0   7 1651.74   20.57
  -1   0  -7 1624.68   20.44
  -1   0  -7 1610.24   20.05
   1   0   7 1643.12   19.37
   1   0   7 1610.80   39.67
  -1   0  -7 1681.65   32.61
  -1   0  -7 1592.15   33.79
  -1   0  -8   -2.21   14.34
  -1   0  -8   -1.79   21.40
   1   0   8   15.51   27.34
  -1   0  -8   15.93   23.95
   1   0   8   -1.55   11.67
   1   0   8   -4.67   13.46
  -1   0  -9 1420.08   33.41
   1   0   9 1284.17   21.11
  -1   0  -9 1254.37   34.56
  -1   0  -9 1257.47   22.04
   1   0   9 1308.68   43.40
   1   0   9 1328.22   20.50
  -1   0 -10    4.41   28.64
   1   0  10   16.76   29.74
  -1   0 -10    3.07   15.01
   1   0  10   -2.34   15.14
   1   0  10    0.54   12.79
   1   0  11   29.07   14.86
  -1   0 -11   33.42   27.82
   1   0  11   24.75   12.98
   1   0  11   50.00   36.56
  -1   0 -11   27.87   14.98
  -1   0 -12    2.26   30.03
   1   0  12   20.72   36.86
  -1   0 -12    4.08   15.73
   1   0  12    5.85   14.03
   1   0  12   -1.73   15.94
   1   0  13   12.40   18.24
   1   0  13    5.43   15.05
   1   0  13   16.59   32.91
  -1   0 -13    2.00   15.96
  -1   0 -13   30.57   30.96
   1   0  14   24.05   37.82
   1   0  14    5.31   15.33
  -1   0 -14   21.22   33.88
  -1   0 -14   -0.65   16.93
   1   0  14    1.19   18.01
  -1   0 -15   50.55   30.84
   1   0  15   33.84   42.93
   1   0  15   43.28   17.04
  -1   0 -15   26.69   18.16
   1   0  15   28.18   20.18
  -1   0 -16   11.39   20.11
   1   0  16   25.20   47.39
  -1   0 -16   19.60   38.01
   1   0  16   -1.84   20.32
   1   0  17  442.76   25.93
  -1   0 -17  458.59   25.00
  -1   0 -17  488.05   43.82
   1   0  17  473.41   52.60
  -1   0 -18    3.70   35.29
   1   0  18   30.98   48.81
   1   0  18   12.80   24.11
  -1   0 -18    3.71   21.18
   1   0  19  792.20   54.95
  -1   0 -19  785.30   30.30
  -1   0 -19  844.76   48.30
   1   0  19  796.69   32.29
   1   0  20    8.98   26.51
  -1   0 -20   11.30   22.92
  -1   0 -20   15.87   45.09
   1   0  20    9.42   46.16
  -1   0 -21  512.29   28.18
  -1   0 -21  584.97   50.02
   1   0  21  518.83   31.33
   1   0  21  558.50   52.26
   1   0  22    0.54   26.37
  -1   0 -22   15.55   23.34
   1   0  22   -3.88   47.99
  -1   0 -22    2.41   38.92
   1   0  23  393.49   54.59
  -1   0 -23  419.13   27.50
   1   0  23  435.18   31.19
  -1   0 -23  438.88   42.86
   1   0  24    8.93   53.34
  -1   0 -24  -13.31   40.28
  -1   0 -24    8.90   24.98
   1   0  24   21.83   26.86
   1   0  25   78.35   27.59
  -1   0 -25   36.78   45.53
  -1   0 -25   81.96   25.37
   1   0  25   67.17   56.60
   1   0  26   -2.30   26.85
  -1   0 -26  -18.37   48.03
   1   0  26  -52.39   58.39
  -1   0 -27   31.35   48.84
   1   0  27   43.05   60.17
   1   0  28  -68.84   60.09
  -1   0 -28  -20.86   49.08
   1   0  29  190.20   64.14
  -1   0 -29  176.52   51.53
   1   0  30  -72.07   62.78
  -1   0 -30   -3.16   49.76
  -1   0 -31  110.40   50.06
   1   0  31  122.60   64.06
   1  -1 -33  -35.92   52.05
   1   1 -33  -43.05   51.39
   1   1 -32   50.02   53.85
   1  -1 -32   -8.35   52.05
   1  -1 -31  -48.31   50.01
   1   1 -31  -10.95   50.38
   1   1 -30  -10.02   46.50
   1  -1 -30  -59.67   48.48
   1   1 -29   -8.79   40.43
  -1  -1  29    3.61   34.87
  -1   1  29   -9.02   36.43
   1  -1 -29  -53.58   46.82
   1   1 -28    2.99   31.11
  -1   1  28   12.21   32.73
  -1  -1  28   -8.84   34.77
  -1   1  28   -9.62   35.95
   1   1 -28   24.16   38.82
   1  -1 -28   -4.64   44.46
   1   1 -27   -0.39   32.54
  -1  -1  27    6.60   32.07
  -1   1  27   27.09   32.83
   1   1 -27  -13.02   42.50
  -1  -1  27   24.04   33.80
   1  -1 -27  -12.97   43.44
   1  -1 -26  137.71   43.76
  -1   1  26   67.15   52.08
  -1  -1  26   83.02   33.61
  -1   1  26  122.41   32.62
   1   1 -26   89.22   30.99
   1   1 -26  112.54   44.73
  -1  -1  25  141.14   35.07
   1   1 -25  156.18   43.59
   1   1 -25  131.64   30.76
  -1   1  25  171.61   32.87
  -1   1  25  114.21   52.83
   1  -1 -25  131.84   42.65
  -1   1  24  567.08   36.86
  -1  -1  24  516.52   37.69
   1   1 -24  491.83   43.73
  -1   1  24  463.47   54.76
   1   1 -24  447.87   34.99
   1  -1 -24  508.72   45.30
  -1  -1  23   67.86   30.94
  -1   1  23   36.90   49.36
  -1   1  23   70.25   30.57
   1   1 -23   27.92   29.75
   1  -1 -23   22.97   38.48
   1   1 -23   38.79   35.59
   1  -1 -22  548.31   43.95
   1  -1 -22  503.06   32.93
   1   1 -22  560.73   35.54
   1   1 -22  616.44   44.66
  -1   1  22  501.34   53.91
  -1  -1  22  574.59   37.89
  -1   1  22  582.40   37.25
  -1  -1  21   14.71   31.10
   1   1 -21   78.30   40.48
  -1  -1  21  -81.12   52.91
   1  -1 -21    6.41   27.78
   1  -1 -21   -8.33   38.78
   1   1 -21    2.59   28.82
  -1   1  21  -32.09   51.23
  -1   1  21   -9.14   31.75
  -1   1  20  235.48   33.27
   1  -1 -20  208.38   40.85
  -1   1  20  170.14   49.86
   1   1 -20  271.41   41.08
   1  -1 -20  190.63   29.61
   1   1 -20  224.66   30.77
  -1  -1  20  214.97   33.58
  -1  -1  20  186.86   46.16
  -1  -1  19   37.44   31.47
   1  -1 -19   15.55   37.22
   1   1 -19   44.48   34.65
  -1  -1  19  -17.36   48.91
  -1   1  19    5.82   29.92
   1   1 -19   -1.12   28.59
  -1   1  19   -2.78   43.11
   1  -1 -19    5.84   28.10
  -1   1  18    8.88   29.12
  -1  -1  18    3.48   29.90
   1   1 -18   53.47   36.15
   1   1 -18   -3.24   28.83
  -1   1  18    7.41   41.04
  -1  -1  18  -36.01   44.58
   1  -1 -18   33.71   35.86
   1  -1 -18  -20.10   27.79
  -1  -1  17    6.28   28.35
  -1   1  17    5.36   38.98
   1   1 -17   11.29   27.78
   1  -1 -17   37.03   33.98
  -1  -1  17  -35.97   43.84
   1  -1 -17   -0.76   25.37
  -1   1  17   10.39   28.17
   1   1 -16  408.96   30.18
  -1  -1  16  399.05   40.73
  -1   1  16  461.22   30.18
   1  -1 -16  393.65   27.89
  -1  -1  16  423.55   30.90
   1  -1 -16  446.88   35.04
  -1   1  16  447.22   41.98
  -1  -1  15  132.05   27.44
   1   1 -15  172.01   26.75
   1  -1 -15  141.92   25.53
   1  -1 -15  176.12   30.00
  -1  -1  15  134.04   40.34
  -1   1  15  148.14   26.23
  -1   1  15  159.43   38.37
   1  -1 -14  808.27   29.05
   1  -1 -14  875.24   33.79
  -1  -1  14  743.43   41.28
   1   1 -14  825.46   31.30
  -1   1  14  761.05   40.01
  -1  -1  14  826.63   31.30
  -1   1  13  446.51   34.52
  -1  -1  13  460.74   27.70
   1   1 -13  463.24   27.56
  -1  -1  13  413.90   34.43
   1  -1 -13  486.30   29.05
   1  -1 -13  438.81   26.10
   1  -1 -12 1972.16   36.16
  -1  -1  12 1657.90   42.13
   1  -1 -12 1888.27   36.94
   1  -1 -12 1710.32   33.32
   1   1 -12 1783.38   35.80
  -1   1  12 1778.81   41.48
  -1  -1  12 1831.41   36.21
  -1  -1  11  452.62   33.90
   1   1 -11  485.68   26.78
   1  -1 -11  508.96   23.72
   1  -1 -11  497.35   25.68
  -1  -1  11  466.82   26.61
  -1   1  11  499.75   21.47
  -1   1  11  506.99   32.73
  -1  -1  11  539.79   24.91
   1  -1 -11  464.28   23.85
   1   1 -11  521.94   29.14
   1  -1 -10 1685.03   30.92
  -1   1  10 1867.97   30.20
   1   1 -10 1892.13   36.79
  -1  -1  10 1942.53   31.67
  -1  -1  10 1713.34   32.48
  -1  -1  10 1753.06   41.62
   1  -1 -10 1858.75   31.43
   1   1 -10 1700.68   33.87
  -1   1  10 1703.56   38.35
  -1  -1   9  223.70   31.47
  -1  -1   9  242.67   22.86
   1   1  -9  239.75   22.34
   1   1  -9  243.07   24.55
  -1   1   9  265.87   20.48
  -1  -1   9  256.65   19.22
  -1   1   9  227.41   28.57
   1  -1  -9  236.83   19.84
   1  -1  -9  259.73   22.70
   1   1  -8 1807.06   33.49
   1  -1  -8 1797.51   28.77
  -1   1   8 1606.60   34.71
   1   1  -8 1660.62   30.12
  -1  -1   8 1703.79   37.67
  -1  -1   8 1815.03   30.69
  -1   1   8 1846.96   28.69
   1  -1  -8 1737.72   30.52
   1  -1  -7  164.20   18.85
   1   1  -7  145.67   23.49
   1  -1  -7  150.20   22.61
   1   1  -7  149.17   21.02
  -1  -1   7  151.57   18.89
  -1   1   7  170.64   19.24
  -1   1   7  157.61   25.78
  -1   1   6    7.53   23.10
  -1  -1   6  -11.62   17.17
   1   1  -6   17.52   22.71
   1  -1  -6   13.10   18.12
   1   1  -6   16.45   21.66
  -1  -1   6   10.12   18.86
  -1   1   6    7.56   18.54
   1  -1  -6    6.27   19.12
  -1   1   5  244.54   19.83
  -1  -1   5  271.12   19.69
   1  -1  -5  234.26   18.62
  -1   1   5  202.33   19.46
  -1   1   5  254.05   17.82
  -1  -1   5  235.98   15.69
   1   1  -5  248.20   22.07
   1   1  -5  237.81   21.96
   1  -1  -5  232.90   16.88
   1   1  -4   13.56   10.17
   1  -1  -4   11.70   14.51
  -1   1   4   11.44   12.68
   1  -1  -4   13.59   11.62
  -1  -1   4   14.73   10.99
  -1  -1   4   23.30   13.45
  -1   1   4   14.17   13.83
   1   1  -4   20.05   15.08
  -1   1   4    7.43   14.83
   1   1  -3   23.08    7.70
   1   1  -3   27.58   13.73
   1  -1  -3   21.15   11.68
  -1  -1   3   22.53    8.84
  -1  -1   3   25.69    9.47
  -1   1   3   18.00   11.35
  -1   1   3   15.69   13.35
  -1   1   2 1460.75   16.13
  -1  -1   2 1476.63   13.48
  -1  -1   2 1490.31   13.69
   1   1  -2 1461.26   16.71
   1   1  -1 2094.09   16.02
  -1   1   1 2084.13   17.29
  -1   1   1 2082.39   17.27
  -1  -1   1 2086.24   14.68
  -1  -1   0 6909.89  100.55
   1   1   1 1535.26   13.81
  -1   1  -1 1578.50   12.96
  -1   1  -1 1579.38   15.13
   1  -1   1 1595.19   14.22
   1  -1   2 5889.82  112.15
   1  -1   2 5688.43   88.78
  -1   1  -2 5905.70   89.33
  -1   1  -2 6000.27  104.44
   1   1   2 5857.39  109.81
   1   1   3  863.24   18.22
  -1   1  -3  856.17   11.91
   1  -1   3  818.08   13.97
   1   1   3  880.51   18.36
   1  -1   3  842.87   18.82
  -1   1  -3  848.10   17.05
  -1  -1  -3  876.73   18.76
  -1  -1  -3  901.92   17.30
  -1  -1  -4 3299.22   29.67
  -1  -1  -4 3289.46   31.78
  -1   1  -4 3177.26   30.45
   1  -1   4 3309.67   76.01
  -1   1  -4 3228.94   75.06
   1   1   4 3235.62   30.97
   1   1   4 3285.79   31.06
  -1  -1  -5 3300.05   61.69
   1   1   5 3417.46   63.09
  -1   1  -5 3670.40   39.37
  -1   1  -5 3463.49   24.66
  -1  -1  -5 3487.13   37.89
   1   1   5 3450.25   34.06
   1   1   5 3543.87   63.71
   1  -1   5 3605.61   87.03
   1  -1   5 3370.75   39.17
   1   1   5 3382.93   36.79
  -1  -1  -5 3599.61   35.09
  -1   1  -5 3449.13   24.49
  -1   1  -6  190.00   14.19
  -1  -1  -6  232.70   23.24
   1   1   6  192.98   32.79
   1  -1   6  197.95   13.42
   1  -1   6  199.53   31.24
  -1   1  -6  216.09   24.40
   1   1   6  206.34   10.40
  -1  -1  -6  199.31   11.02
  -1   1  -6  196.41   14.58
   1   1   6  209.19   11.31
  -1  -1  -6  209.50   27.08
   1   1   6  268.03   26.97
   1   1   7   48.93   10.84
  -1   1  -7   40.85   26.37
   1   1   7   44.31   32.65
   1  -1   7   42.32   14.98
  -1  -1  -7   57.74   11.36
   1  -1   7   46.11   12.71
  -1   1  -7   55.74   13.88
   1  -1   7   58.92   31.17
  -1  -1  -7   78.22   21.55
   1   1   7   60.34   11.99
  -1   1  -7   51.99   14.24
  -1  -1  -7   43.42   25.61
   1   1   8  120.00   29.64
  -1   1  -8   97.34   14.77
   1  -1   8  102.79   13.91
   1  -1   8  100.48   16.42
  -1   1  -8  102.65   19.36
  -1   1  -8   85.56   15.50
  -1  -1  -8  138.18   23.52
  -1  -1  -8  111.28   27.27
  -1  -1  -8  112.70   12.99
   1   1   8  105.40   12.69
   1  -1   8  119.33   32.22
   1   1   8  113.66   11.32
  -1   1  -9  249.15   26.24
  -1  -1  -9  247.96   14.83
   1   1   9  235.51   14.88
  -1   1  -9  233.02   15.92
   1  -1   9  233.00   16.79
  -1  -1  -9  240.18   24.94
   1   1   9  242.07   13.31
  -1   1  -9  210.07   17.02
   1   1   9  241.84   31.33
   1  -1   9  227.97   32.56
   1  -1   9  253.92   15.39
  -1  -1  -9  264.91   18.94
   1   1  10  314.81   13.92
   1  -1  10  315.08   31.97
   1  -1  10  290.76   18.22
  -1  -1 -10  293.12   29.97
   1  -1  10  302.21   16.01
   1   1  10  294.97   15.36
   1   1  10  304.71   31.47
  -1  -1 -10  282.21   14.64
  -1   1 -10  333.28   31.58
  -1   1 -10  297.30   18.69
  -1  -1 -11  290.51   16.60
   1  -1  11  333.25   17.15
  -1  -1 -11  285.58   31.64
   1   1  11  299.96   17.03
   1  -1  11  302.29   18.74
  -1   1 -11  303.01   19.61
  -1   1 -11  323.44   30.32
   1   1  11  319.57   33.60
   1   1  11  323.70   15.47
   1  -1  11  311.62   33.05
  -1  -1 -12  804.60   36.11
   1  -1  12  818.73   21.77
   1   1  12  769.26   42.85
   1  -1  12  799.97   24.06
  -1  -1 -12  755.06   19.75
   1  -1  12  802.72   38.63
  -1   1 -12  767.59   23.05
   1   1  12  816.34   19.58
  -1   1 -12  801.69   34.27
   1   1  12  776.71   20.67
  -1   1 -13  332.04   33.91
   1   1  13  364.11   19.49
  -1   1 -13  344.72   20.75
   1  -1  13  339.03   22.23
  -1  -1 -13  362.13   30.97
   1  -1  13  316.06   37.34
   1  -1  13  354.97   18.88
  -1  -1 -13  345.94   18.93
   1   1  13  345.34   37.08
   1   1  13  367.82   17.09
  -1  -1 -14  695.75   21.96
   1   1  14  715.69   45.37
  -1  -1 -14  713.74   38.61
  -1   1 -14  782.48   40.29
   1   1  14  731.28   23.65
   1  -1  14  706.66   44.52
   1  -1  14  709.17   25.70
   1   1  14  796.60   21.94
   1  -1  14  775.26   23.32
  -1   1 -14  699.63   24.18
   1   1  15  912.25   24.02
   1   1  15  894.32   26.35
   1  -1  15  957.67   26.32
   1  -1  15  832.13   27.10
  -1  -1 -15  873.68   42.53
  -1   1 -15  812.12   26.34
   1   1  15  854.43   42.93
   1  -1  15  852.87   48.59
  -1  -1 -15  807.23   24.11
  -1   1 -15  937.10   43.94
  -1  -1 -16 1224.08   28.84
  -1   1 -16 1271.79   31.18
  -1  -1 -16 1278.29   44.32
   1   1  16 1296.47   54.92
   1  -1  16 1212.66   55.08
   1   1  16 1387.11   28.93
  -1   1 -16 1358.99   48.74
   1   1  16 1264.57   30.44
   1  -1  16 1257.51   32.28
  -1  -1 -17  327.70   22.24
   1  -1  17  337.73   26.02
  -1   1 -17  346.44   40.70
   1   1  17  339.88   25.34
  -1   1 -17  322.35   24.97
   1   1  17  365.10   51.35
  -1  -1 -17  337.69   42.87
   1  -1  17  368.57   52.95
  -1   1 -18  640.14   28.19
  -1  -1 -18  635.02   26.80
   1  -1  18  604.99   57.48
   1  -1  18  635.11   30.65
   1   1  18  653.51   28.96
  -1   1 -18  636.13   41.63
   1   1  18  609.73   47.97
  -1  -1 -18  631.61   43.49
   1   1  19   88.36   25.19
  -1   1 -19   95.66   24.30
  -1  -1 -19   77.07   41.34
   1  -1  19   73.08   25.83
   1  -1  19  115.26   57.42
  -1  -1 -19   85.01   23.45
  -1   1 -19  106.75   37.90
   1   1  19   89.41   51.98
  -1   1 -20   40.70   41.33
  -1   1 -20   46.42   24.32
  -1  -1 -20   38.87   22.63
   1   1  20   39.53   24.85
   1  -1  20   54.25   26.16
   1   1  20   47.36   55.94
  -1  -1 -20   62.05   44.51
   1  -1  20   28.57   57.34
  -1   1 -21   18.84   42.99
   1   1  21   -1.94   54.78
   1  -1  21   -2.44   26.67
  -1  -1 -21   -2.95   22.92
  -1  -1 -21   -2.96   36.71
   1  -1  21   12.87   58.09
  -1   1 -21   13.18   25.54
   1   1  21   10.45   23.74
  -1  -1 -22  184.69   23.82
  -1  -1 -22  135.22   42.56
   1   1  22  222.65   51.06
  -1   1 -22  182.99   25.45
   1  -1  22  175.96   57.80
  -1   1 -22  170.70   45.33
   1   1  22  193.48   26.16
   1  -1  22  200.16   28.92
   1  -1  23   -2.47   26.88
  -1  -1 -23  -28.69   44.01
  -1   1 -23   27.55   24.02
   1  -1  23    2.46   54.62
   1   1  23   28.08   43.87
  -1   1 -23   17.10   44.70
   1   1  23   29.99   25.84
  -1  -1 -23    2.29   22.43
  -1  -1 -24  425.13   28.60
  -1  -1 -24  446.15   47.61
  -1   1 -24  460.10   30.59
   1  -1  24  429.52   32.77
   1  -1  24  398.92   59.42
   1   1  24  427.11   30.59
   1   1  24  411.32   55.11
  -1   1 -24  443.95   50.53
   1   1  25  179.16   27.00
   1   1  25  160.85   57.20
  -1  -1 -25  121.28   39.42
  -1   1 -25  193.39   28.74
   1  -1  25  155.62   58.29
  -1   1 -25  148.35   48.12
   1  -1  25  177.11   30.67
  -1  -1 -26  251.85   46.30
   1  -1  26  282.22   59.98
   1   1  26  259.03   60.51
   1  -1  26  289.87   32.22
  -1   1 -26  278.79   50.63
   1   1  27   -5.43   58.19
  -1  -1 -27  -23.03   48.11
   1  -1  27   33.20   57.97
  -1   1 -27   25.17   48.33
   1  -1  28  154.35   60.43
   1   1  28  126.50   57.29
  -1   1 -28  185.52   50.69
  -1  -1 -28  163.86   51.43
   1  -1  29  -11.17   60.61
   1   1  29   -5.18   51.50
  -1  -1 -29  -14.40   49.91
  -1   1 -29  -28.31   50.73
  -1   1 -30  -19.50   52.75
  -1  -1 -30  -20.87   48.50
   1   1  30  -15.15   52.02
   1   1  31  -62.52   59.62
  -1   1 -31  -30.21   54.09
  -1  -1 -31  -59.91   46.02
   1  -2 -32   20.09   49.06
   1   2 -32   50.74   52.16
   1  -2 -31  111.68   49.33
   1   2 -31  186.19   54.64
   1  -2 -30   81.58   45.79
  -1  -2  30  142.21   38.63
  -1   2  30   82.83   37.66
   1   2 -30  133.47   48.32
   1   2 -29  164.56   43.30
  -1   2  29  156.14   37.10
   1  -2 -29  159.62   45.08
  -1  -2  29  194.23   38.87
   1   2 -29  184.84   36.27
   1   2 -28   77.80   45.04
  -1  -2  28   80.33   35.45
  -1   2  28   81.52   33.46
   1  -2 -28   55.02   40.37
   1   2 -28  101.90   32.18
  -1   2  28   49.71   55.40
  -1   2  27  217.46   34.63
   1   2 -27  199.31   34.93
  -1   2  27  147.72   55.58
  -1  -2  27  202.86   36.28
   1  -2 -27  172.10   40.13
   1   2 -27  247.62   48.78
  -1   2  26    4.87   30.90
   1   2 -26   10.39   32.38
  -1   2  26  -32.54   52.39
   1   2 -26   23.09   42.42
  -1  -2  26   -5.86   33.98
  -1  -2  26    9.22   30.72
   1  -2 -26   -2.36   37.16
  -1   2  25  244.88   34.39
  -1   2  25  200.54   52.24
   1  -2 -25  175.94   37.97
   1   2 -25  208.13   32.70
  -1  -2  25  247.98   37.07
   1   2 -25  240.49   40.93
   1   2 -24    2.83   29.93
  -1  -2  24   -8.25   31.78
  -1   2  24   21.59   29.94
   1   2 -24   17.37   40.56
   1  -2 -24   13.01   36.20
  -1   2  24   11.51   48.83
   1   2 -23   74.04   41.36
   1  -2 -23   27.86   37.31
  -1  -2  23   46.79   32.10
   1   2 -23   31.22   30.82
  -1   2  23   38.89   30.35
  -1   2  23   38.96   47.27
  -1   2  22   14.75   47.09
   1  -2 -22   29.01   37.55
   1   2 -22   38.23   28.18
  -1   2  22   32.39   30.92
   1   2 -22   43.23   35.67
  -1  -2  22   33.09   31.78
   1   2 -21   39.25   40.02
  -1   2  21   32.18   30.47
   1   2 -21   17.73   29.19
  -1   2  21   -0.86   47.05
  -1  -2  21   22.45   32.58
   1  -2 -21   13.60   37.94
  -1   2  20  278.23   47.66
   1  -2 -20  258.47   37.56
   1   2 -20  324.18   35.06
  -1  -2  20  336.15   36.50
  -1   2  20  298.26   34.15
   1   2 -20  419.28   44.21
   1   2 -19  443.82   34.57
  -1   2  19  559.89   34.71
  -1  -2  19  538.00   37.22
   1  -2 -19  471.42   38.44
  -1   2  19  507.36   46.60
  -1  -2  18  166.64   31.90
  -1   2  18  146.24   41.88
   1  -2 -18  118.15   27.35
  -1   2  18  126.93   29.27
   1  -2 -18  132.77   34.12
   1   2 -18  128.36   28.65
   1  -2 -17  992.45   41.47
   1  -2 -17  972.08   33.79
  -1  -2  17 1046.75   38.02
   1   2 -17  975.18   36.23
  -1   2  17  962.80   35.86
  -1   2  17  957.42   46.90
   1  -2 -16  126.06   30.63
   1   2 -16  135.84   29.08
  -1  -2  16  156.65   28.46
   1  -2 -16  100.11   25.24
  -1   2  16  117.91   36.94
  -1  -2  15  809.48   33.15
  -1   2  15  814.72   41.07
   1  -2 -15  794.07   34.34
   1  -2 -15  759.82   30.04
   1   2 -15  751.93   32.59
  -1   2  14   71.30   34.14
   1  -2 -14   51.97   21.66
   1  -2 -14   87.88   27.77
  -1  -2  14   51.07   25.68
   1   2 -14   77.46   23.35
   1  -2 -13  586.49   29.63
  -1  -2  13  562.66   28.55
   1   2 -13  579.84   28.24
  -1   2  13  562.86   36.73
   1  -2 -13  520.54   25.55
   1  -2 -12  -19.32   22.99
   1  -2 -12  -11.57   20.53
   1   2 -12   21.14   24.35
   1  -2 -12   10.68   24.30
  -1   2  12    8.19   30.44
  -1   2  12    2.22   18.82
  -1  -2  12   10.66   23.43
  -1  -2  11  101.31   20.42
   1  -2 -11   89.51   23.08
  -1  -2  11   81.28   23.74
   1  -2 -11   68.20   20.77
   1  -2 -11   57.10   18.99
   1   2 -11  102.25   27.02
   1   2 -11   81.21   24.42
  -1   2  11   94.85   18.55
  -1   2  11   87.29   27.20
  -1   2  10  363.58   28.28
   1  -2 -10  388.95   23.42
   1   2 -10  393.57   25.86
   1  -2 -10  354.78   22.70
   1   2 -10  358.62   23.83
  -1   2  10  397.17   18.77
  -1  -2  10  412.19   23.19
   1  -2 -10  406.35   22.03
  -1  -2  10  407.99   26.13
   1   2  -9   22.36   24.59
  -1   2   9   16.82   14.87
   1  -2  -9   31.75   20.33
  -1   2   9   47.50   26.84
   1  -2  -9    7.71   18.88
   1  -2  -9   19.99   21.33
  -1  -2   9   20.95   20.17
  -1  -2   9   24.88   23.63
   1   2  -9   18.80   23.14
  -1  -2   8 2393.02   35.05
   1   2  -8 2486.43   36.07
  -1   2   8 2543.34   31.86
  -1  -2   8 2574.29   33.21
   1  -2  -8 2414.67   31.04
   1  -2  -8 2480.37   30.59
  -1   2   8 2314.12   35.51
   1   2  -8 2340.71   36.84
   1   2  -7  162.74   20.97
  -1  -2   7  162.88   19.51
  -1   2   7  162.09   24.42
   1  -2  -7  174.55   18.95
  -1   2   7  163.56   18.29
   1   2  -7  146.93   24.59
  -1  -2   7  156.14   16.49
  -1  -2   7  171.43   22.32
   1  -2  -7  144.36   17.33
  -1   2   6 1356.92   25.48
   1   2  -6 1229.23   26.73
   1  -2  -6 1273.51   23.02
  -1   2   6 1267.23   27.46
  -1  -2   6 1321.95   27.29
  -1  -2   6 1286.89   20.07
  -1  -2   6 1386.44   29.62
   1   2  -6 1372.60   29.40
   1  -2  -6 1276.68   21.81
  -1   2   5  629.91   20.67
   1  -2  -5  601.85   15.75
   1   2  -5  605.78   25.62
  -1  -2   5  580.05   15.19
   1  -2  -5  592.25   17.39
  -1  -2   5  628.61   22.13
  -1   2   5  577.05   19.67
  -1  -2   5  557.64   23.80
  -1  -2   4 1039.57   20.86
  -1   2   4 1057.17   15.90
  -1  -2   4 1052.43   19.72
  -1   2   4 1027.72   23.07
  -1  -2   4 1076.37   14.14
   1  -2  -4 1017.62   13.70
   1   2  -4 1026.10   22.61
   1  -2  -4 1042.83   14.60
   1   2  -3  435.21    8.96
  -1   2   3  451.77   17.79
   1   2  -3  426.31   16.72
  -1  -2   3  433.42   16.20
  -1  -2   3  449.32   15.29
   1  -2  -3  432.62   16.52
  -1  -2   3  423.98    9.73
  -1  -2   3  426.16    9.62
  -1  -2   2  403.56   12.19
   1   2  -2  409.43   13.74
   1   2  -2  420.19    8.44
  -1   2   2  407.34   12.94
   1  -2  -2  426.24   11.54
   1   2  -2  426.63    8.11
  -1  -2   2  434.00    8.99
  -1  -2   2  426.26   11.07
  -1  -2   1  846.76   10.84
   1   2  -1  820.63   13.43
   1   2  -1  827.24   10.27
   1   2  -1  833.32   13.76
  -1   2   1  833.67   14.60
   1   2   0    5.53    6.86
  -1   2   0    1.55    8.97
  -1   2   0    4.46    9.39
   1   2   0    2.05    6.88
  -1   2  -1   45.37    9.09
   1   2   1   35.96   10.65
  -1   2  -1   38.25    9.21
  -1   2  -1   37.93    8.48
   1  -2   1   46.11    9.92
   1  -2   2  243.62   15.56
  -1  -2  -2  265.79   11.94
  -1   2  -2  247.54   10.41
   1  -2   2  260.57   10.31
  -1   2  -2  256.48   10.95
   1   2   2  274.34   13.93
  -1   2  -2  251.78   12.27
   1  -2   2  248.67    9.65
   1   2   3  595.84   18.30
   1  -2   3  600.26   12.91
  -1   2  -3  585.22   13.62
  -1   2  -3  569.70   14.02
  -1  -2  -3  587.48   13.80
   1  -2   3  551.85   18.66
  -1   2  -3  585.68   17.24
  -1   2  -4  698.95   21.91
   1  -2   4  703.93   27.97
   1  -2   4  715.90   15.91
   1  -2   4  704.95   15.23
  -1   2  -4  669.47   16.66
  -1  -2  -4  721.27   19.09
   1   2   4  724.44   22.41
   1   2   4  701.47   21.31
   1   2   5 2172.00   33.14
   1  -2   5 2047.93   34.94
   1   2   5 2157.49   33.32
  -1   2  -5 2072.66   24.29
   1  -2   5 2131.93   22.87
  -1  -2  -5 2046.76   30.56
  -1   2  -5 2074.36   23.96
  -1   2  -5 2202.06   31.49
   1   2   6 1260.71   26.93
  -1  -2  -6 1269.10   13.25
   1  -2   6 1335.12   21.09
   1   2   6 1269.93   28.56
  -1  -2  -6 1289.96   28.51
   1   2   6 1272.43   13.48
  -1   2  -6 1379.31   35.17
   1   2   6 1278.32   13.81
   1  -2   6 1196.97   36.89
  -1   2  -6 1260.43   22.04
  -1   2  -6 1249.36   22.41
  -1  -2  -6 1207.28   32.31
  -1   2  -7   96.49   16.91
  -1  -2  -7  128.24   21.78
   1  -2   7  105.78   31.15
   1   2   7   96.58   29.59
  -1   2  -7   94.90   16.17
  -1  -2  -7   94.81   26.11
   1  -2   7  107.42   14.25
   1   2   7  114.23   23.48
   1   2   7  111.22   10.94
   1   2   7  102.89   10.23
  -1   2  -7  108.12   20.31
  -1  -2  -7  106.20   10.35
   1   2   8  505.89   22.97
  -1   2  -8  582.77   29.42
  -1  -2  -8  474.34   27.46
   1  -2   8  500.74   19.92
   1  -2   8  524.25   17.29
  -1  -2  -8  501.02   22.38
   1   2   8  503.53   13.31
  -1   2  -8  524.45   18.89
   1   2   8  502.47   14.08
  -1  -2  -8  504.25   13.74
   1  -2   8  513.05   35.70
  -1   2  -8  500.77   19.51
   1   2   8  482.70   29.35
   1  -2   9  248.30   39.32
  -1   2  -9  278.26   17.93
   1  -2   9  270.12   19.10
  -1   2  -9  285.56   29.25
   1  -2   9  297.95   16.30
  -1  -2  -9  283.55   28.15
  -1  -2  -9  293.74   22.89
   1   2   9  273.26   14.14
   1   2   9  274.21   12.65
   1   2   9  286.47   33.72
  -1   2  -9  272.67   18.51
  -1  -2  -9  271.88   13.79
   1   2   9  313.84   25.91
   1   2  10  426.31   15.79
   1  -2  10  422.78   17.98
  -1  -2 -10  401.96   27.24
   1   2  10  438.33   14.82
   1  -2  10  426.05   33.55
  -1   2 -10  418.41   18.99
   1   2  10  392.53   33.45
   1  -2  10  390.55   20.12
  -1  -2 -10  405.71   15.07
  -1   2 -10  416.67   20.51
  -1   2 -11   17.06   16.22
   1  -2  11    6.57   15.05
   1   2  11   32.89   35.21
  -1  -2 -11   23.07   29.56
  -1  -2 -11   12.57   13.51
   1   2  11   15.45   14.10
   1  -2  11    5.20   18.12
   1  -2  11    2.18   39.35
   1   2  11    9.60   12.20
  -1   2 -11    9.61   18.03
   1   2  12  115.80   13.74
   1   2  12   97.41   15.57
   1   2  12  107.61   37.26
  -1  -2 -12   88.13   30.65
   1  -2  12   94.53   20.04
  -1  -2 -12  106.20   14.40
   1  -2  12  114.26   35.72
  -1   2 -12  102.86   19.73
   1  -2  12  114.41   16.23
  -1  -2 -13  134.86   16.57
   1   2  13  138.97   38.23
   1  -2  13  154.70   39.87
  -1   2 -13  146.77   20.25
   1   2  13  136.85   17.37
   1  -2  13  161.32   21.12
   1  -2  13  146.27   17.71
   1   2  13  151.10   15.03
  -1  -2 -13  118.41   30.57
  -1   2 -14    2.98   19.07
   1  -2  14    5.71   19.99
   1  -2  14   -2.60   17.46
   1   2  14   21.42   32.70
  -1  -2 -14    5.95   15.81
   1   2  14    7.46   13.83
   1   2  14    7.72   16.26
  -1  -2 -14   11.34   30.83
   1  -2  14   18.82   42.65
   1   2  15   87.18   18.67
  -1   2 -15  101.42   32.07
   1  -2  15   77.51   40.67
   1   2  15  108.87   41.36
   1  -2  15   75.90   21.81
  -1  -2 -15   86.52   35.69
   1   2  15   99.77   16.30
  -1   2 -15  104.32   21.01
  -1  -2 -15   74.97   16.57
  -1  -2 -16   -3.70   37.20
  -1   2 -16   61.63   34.47
   1   2  16   29.85   17.20
   1   2  16   64.28   44.31
   1  -2  16   11.36   41.52
  -1  -2 -16   20.21   17.53
   1  -2  16    3.43   23.51
   1   2  16   25.65   19.91
  -1   2 -16   32.94   22.84
   1   2  17  484.83   24.16
   1  -2  17  504.69   29.28
  -1   2 -17  512.64   41.98
  -1   2 -17  487.47   27.59
   1  -2  17  457.58   54.23
   1   2  17  496.50   49.42
  -1  -2 -17  475.84   38.24
   1   2  17  534.23   22.50
  -1  -2 -17  493.67   22.77
  -1  -2 -18  265.64   22.02
  -1   2 -18  255.55   25.76
   1  -2  18  283.75   27.66
   1   2  18  279.11   50.06
  -1  -2 -18  273.94   42.62
   1   2  18  281.96   24.29
  -1   2 -18  270.64   42.19
   1  -2  18  239.35   55.63
  -1  -2 -19  326.13   42.95
   1  -2  19  292.45   29.79
  -1   2 -19  305.48   44.38
   1   2  19  289.94   25.93
   1  -2  19  301.41   55.21
  -1   2 -19  333.78   27.36
  -1  -2 -19  304.78   22.93
   1   2  19  342.59   56.19
   1   2  20  524.07   27.41
   1  -2  20  508.48   32.55
  -1  -2 -20  479.40   46.86
   1   2  20  490.27   50.06
  -1  -2 -20  475.59   25.96
  -1   2 -20  521.59   47.99
  -1   2 -20  484.95   30.40
   1  -2  20  434.54   51.00
   1  -2  21  233.70   29.62
   1   2  21  243.08   26.71
  -1   2 -21  251.95   45.70
   1   2  21  238.80   56.34
  -1   2 -21  225.60   27.70
  -1  -2 -21  215.56   42.15
   1  -2  21  190.27   50.95
  -1  -2 -22  181.98   44.43
   1   2  22  189.37   55.66
  -1   2 -22  207.43   27.20
   1  -2  22  202.62   28.92
   1  -2  22  167.14   55.33
  -1   2 -22  183.39   44.09
   1   2  22  196.35   25.72
   1   2  23  109.56   47.25
  -1   2 -23  122.40   26.16
   1  -2  23   71.13   28.41
   1  -2  23   86.08   55.09
   1   2  23   89.41   24.54
  -1   2 -23  133.87   43.69
  -1  -2 -23   85.85   37.48
   1   2  24  107.25   48.40
   1   2  24   70.38   26.07
  -1   2 -24   97.04   44.89
  -1   2 -24   40.87   26.02
  -1  -2 -24   26.98   43.67
   1  -2  24   84.46   29.63
   1  -2  24   42.06   57.17
   1  -2  25    2.57   57.46
  -1  -2 -25   -8.80   45.43
  -1   2 -25   19.50   45.80
   1   2  25   37.43   54.96
  -1   2 -25   34.12   26.38
   1   2  25   13.08   24.14
  -1   2 -26  -12.68   47.02
   1   2  26    6.39   56.85
   1  -2  26    0.16   56.52
  -1  -2 -26  -23.89   39.61
   1  -2  27  114.92   55.80
  -1   2 -27  168.67   50.25
  -1  -2 -27   87.62   43.75
   1   2  27  154.79   54.05
  -1  -2 -28  -74.95   49.91
  -1   2 -28  -16.01   49.33
   1   2  28  -27.59   47.68
  -1   2 -29  233.30   55.13
  -1  -2 -29  155.17   52.31
   1   2  29  160.00   59.39
  -1   2 -30   29.51   55.03
   1   2  30   21.75   63.16
   1   2  31  326.92   69.32
  -1   2 -31  357.65   61.89
   1   3 -32  -43.78   49.05
   1   3 -31   66.03   53.44
  -1   3  31   40.11   41.12
  -1   3  30  -11.26   40.24
   1   3 -30   13.02   47.77
  -1  -3  30   -0.03   38.08
   1   3 -29   16.86   32.26
  -1   3  29  -19.31   48.05
   1   3 -29    3.65   41.38
   1  -3 -29  -32.39   41.61
  -1  -3  29   11.53   35.79
  -1   3  29  -21.09   39.80
   1   3 -28   -3.87   34.43
  -1   3  28  -29.10   50.94
  -1   3  28   29.48   32.41
  -1  -3  28   20.12   35.22
   1   3 -28   20.93   46.01
   1  -3 -28  -47.82   42.82
   1  -3 -27   57.87   43.43
  -1  -3  27   77.43   34.94
   1   3 -27  102.84   47.37
   1   3 -27   79.05   31.56
  -1   3  27   90.70   32.70
  -1   3  27   60.68   53.07
  -1   3  26   20.43   31.02
   1  -3 -26  -38.01   41.04
   1   3 -26   20.04   38.55
  -1   3  26  -22.61   51.47
  -1  -3  26   13.58   35.34
   1   3 -26   14.00   32.52
   1   3 -25  201.80   34.43
  -1   3  25  212.35   52.40
  -1  -3  25  180.59   31.39
  -1   3  25  215.18   33.63
   1  -3 -25  228.54   40.00
  -1  -3  25  197.48   37.36
   1   3 -25  285.33   46.06
  -1  -3  24  220.16   36.10
   1   3 -24  198.97   31.58
   1   3 -24  252.77   44.94
  -1   3  24  218.14   48.45
   1  -3 -24  178.57   36.88
  -1   3  24  249.33   33.21
   1   3 -23  556.14   42.64
  -1  -3  23  596.17   39.08
  -1   3  23  537.03   48.26
   1  -3 -23  561.98   42.77
  -1   3  23  581.77   35.67
   1   3 -23  555.78   37.72
   1  -3 -22  390.06   40.84
   1   3 -22  369.23   33.41
  -1   3  22  402.92   33.90
  -1   3  22  396.36   46.75
   1   3 -22  506.06   46.64
  -1  -3  22  458.49   36.60
  -1   3  21  301.48   33.80
  -1  -3  21  277.61   34.82
  -1   3  21  340.59   50.63
   1  -3 -21  233.07   36.16
   1   3 -21  302.33   33.89
  -1  -3  20   15.92   32.40
  -1   3  20   23.10   48.67
  -1   3  20   59.57   30.88
   1   3 -20   32.41   33.04
   1  -3 -20   25.46   34.88
   1   3 -19  299.32   32.03
  -1   3  19  319.81   32.10
   1  -3 -19  299.31   37.87
  -1  -3  19  318.43   33.95
  -1   3  19  306.77   47.89
   1  -3 -18    5.66   31.96
   1   3 -18   29.41   30.56
  -1  -3  18   31.66   30.27
  -1   3  18   15.21   40.13
   1   3 -17    0.25   29.39
  -1   3  17   24.97   39.10
   1  -3 -17    4.17   32.75
  -1  -3  17    2.44   30.03
  -1   3  16  117.61   39.09
   1   3 -16   95.67   26.72
  -1  -3  16   90.00   30.23
   1  -3 -16   98.43   29.84
   1   3 -15  183.08   29.45
  -1  -3  15  145.01   29.46
  -1   3  15  200.71   34.57
   1  -3 -15  190.13   29.44
   1  -3 -14  129.60   27.64
  -1   3  14  133.24   32.94
  -1  -3  14  147.98   26.98
   1   3 -14  127.47   24.83
   1   3 -13  870.46   32.74
  -1   3  13  895.07   36.12
  -1  -3  13  903.25   31.94
   1  -3 -13  834.18   31.46
   1   3 -12  162.01   25.16
   1  -3 -12  197.24   21.34
  -1   3  12  185.64   30.78
   1  -3 -12  159.94   24.35
  -1   3  12  193.68   20.55
  -1  -3  12  197.62   27.30
   1  -3 -11 1182.40   27.84
   1   3 -11 1150.00   33.43
  -1   3  11 1291.95   27.67
   1  -3 -11 1129.76   30.24
  -1   3  11 1123.63   33.62
  -1  -3  11 1121.70   31.86
   1  -3 -10   55.77   20.21
  -1   3  10   65.60   25.58
  -1  -3  10   72.32   23.78
   1   3 -10   82.28   23.27
   1   3 -10   92.32   27.50
  -1   3  10   79.84   16.09
   1  -3 -10   72.03   16.11
  -1  -3  10   86.54   19.79
   1   3  -9 1041.42   32.55
  -1   3   9 1046.43   30.43
  -1  -3   9 1030.97   29.00
   1  -3  -9 1086.74   24.18
   1  -3  -9 1059.48   26.36
   1   3  -9 1182.96   32.10
  -1   3   9 1149.48   25.58
  -1  -3   9 1140.86   25.57
  -1   3   8    8.79   17.73
   1   3  -8    9.57   22.88
  -1  -3   8    7.94   23.69
  -1  -3   8   -0.70   13.60
  -1  -3   8    9.48   19.31
  -1   3   8   12.19   23.32
   1   3  -8   -3.38   25.99
   1  -3  -8    4.49   18.04
   1  -3  -8    8.69   15.02
  -1  -3   7  564.27   15.66
   1   3  -7  581.18   26.29
  -1   3   7  547.33   24.74
  -1  -3   7  614.85   23.80
   1  -3  -7  573.34   17.99
  -1  -3   7  558.71   27.24
   1  -3  -7  566.31   20.68
  -1   3   7  586.01   19.84
   1   3  -7  532.42   26.37
  -1  -3   6  425.47   21.64
  -1  -3   6  367.49   13.27
   1   3  -6  363.32   26.98
  -1   3   6  396.97   18.71
   1  -3  -6  375.52   16.24
   1  -3  -6  358.27   18.59
  -1  -3   6  393.25   25.89
  -1   3   6  360.80   21.66
  -1   3   6  380.05   17.43
  -1  -3   5  619.72   12.54
  -1   3   5  625.31   17.47
   1   3  -5  601.87   24.81
  -1  -3   5  629.46   21.00
  -1  -3   5  560.09   24.04
   1   3  -5  566.07   27.04
   1  -3  -5  575.05   15.90
  -1   3   5  574.05   19.14
  -1  -3   4  355.35   15.64
  -1  -3   4  341.82   10.01
   1   3  -4  352.44   18.22
   1   3  -4  334.27   19.31
  -1   3   4  361.29   12.61
  -1  -3   4  351.59   10.35
  -1   3   4  356.44   24.28
  -1   3   4  379.53   12.25
   1  -3  -4  348.32   11.51
   1   3  -4  367.37    9.56
  -1  -3   4  321.22   18.78
  -1  -3   3 1579.02   24.31
  -1  -3   3 1641.39   23.21
   1   3  -3 1629.29   24.01
  -1   3   3 1645.84   13.85
   1   3  -3 1625.03   25.19
   1  -3  -3 1550.34   13.15
  -1   3   3 1534.50   23.16
   1   3  -2  226.47   14.90
  -1  -3   2  208.73    8.35
   1  -3  -2  199.57   11.61
   1   3  -2  205.70   15.49
  -1  -3   2  196.77   14.53
   1   3  -2  202.32    7.23
  -1  -3   2  200.29   12.65
  -1   3   2  199.33   14.86
  -1  -3   1 1635.85   18.88
   1   3  -1 1628.24   17.79
   1  -3  -1 1687.37   19.74
   1   3  -1 1635.67   13.99
  -1  -3   1 1684.07   18.57
   1   3  -1 1624.08   17.70
  -1   3   1 1550.69   19.93
   1   3   0   36.21    8.97
   1   3   0   37.23    8.67
  -1   3   0   32.48    9.68
  -1   3   0   32.74   11.52
   1  -3   0   33.44    8.83
  -1   3   0   35.80   11.75
  -1  -3   0   31.99    9.69
  -1  -3   0   30.95    8.81
  -1  -3  -1 2239.07   55.74
  -1   3  -1 2275.92   18.99
   1   3   1 2237.01   56.15
  -1   3  -1 2253.48   18.86
   1  -3   1 2207.35   19.45
   1   3   1 2219.87   20.92
  -1   3  -1 2249.02   21.32
   1   3   1 2215.20   15.81
   1  -3   1 2192.20   20.73
   1  -3   1 2266.51   19.11
   1  -3   2   79.02   10.57
   1   3   2   88.08   14.04
  -1   3  -2   80.56   14.92
   1  -3   2   82.30    9.75
  -1  -3  -2   91.61   13.51
   1  -3   2   85.05   12.69
  -1   3  -2   94.69   10.60
   1   3   3 2100.99   26.18
  -1   3  -3 2123.10   28.36
   1  -3   3 2190.17   30.71
   1  -3   3 2021.83   18.93
  -1   3  -3 2037.04   19.18
  -1  -3  -3 2139.03   24.93
  -1   3  -3 2077.60   23.35
  -1   3  -4  144.63   17.39
  -1  -3  -4  164.41   14.59
   1  -3   4  129.70   28.30
   1   3   4  111.05   22.42
  -1   3  -4  188.79   25.84
   1  -3   4  132.34   14.33
   1  -3   4  132.29   13.02
   1  -3   5    0.81   33.31
  -1   3  -5   38.99   29.17
  -1  -3  -5    1.97   16.94
   1   3   5   24.21   22.05
   1  -3   5   18.12   13.76
   1  -3   5   16.84   13.49
   1   3   5   -4.60   17.55
  -1   3  -5   31.53   17.99
   1   3   6  -13.62   23.27
   1   3   6    5.09    7.98
  -1   3  -6    4.21   16.13
   1  -3   6    9.63   15.68
   1  -3   6  -11.39   30.32
  -1   3  -6   10.88   22.77
  -1   3  -6   -8.58   17.16
  -1  -3  -6   -8.02   16.21
   1   3   6   21.38   24.77
  -1   3  -7   58.73   20.25
   1   3   7   76.42   28.42
   1  -3   7   40.21   13.96
  -1   3  -7   39.55   16.50
   1  -3   7   28.64   35.77
  -1   3  -7   26.11   17.60
   1   3   7   55.42   25.61
   1   3   7   43.64    9.38
  -1  -3  -7   39.70   20.08
  -1   3  -8  506.32   25.37
  -1  -3  -8  475.31   21.37
   1   3   8  473.34   12.51
   1  -3   8  443.21   33.42
   1  -3   8  510.07   18.89
  -1   3  -8  467.13   20.82
   1   3   8  463.57   33.23
  -1   3  -8  487.10   20.11
   1   3   8  523.13   28.93
  -1   3  -9   24.18   16.71
   1   3   9   37.45   25.48
   1   3   9   32.32   11.10
  -1   3  -9   23.77   18.36
   1  -3   9   11.82   36.00
  -1   3  -9   49.74   28.12
  -1  -3  -9   -1.46   27.22
  -1  -3  -9   24.59   21.91
   1   3   9    5.01   32.22
   1  -3   9   37.13   14.72
   1  -3  10   49.96   18.95
  -1  -3 -10   45.51   27.22
  -1   3 -10   64.22   18.16
  -1   3 -10   49.88   16.89
   1  -3  10   69.24   35.27
   1  -3  10   72.33   16.12
   1   3  10   65.66   11.98
   1   3  10   67.91   32.46
   1  -3  11  472.86   35.85
  -1  -3 -11  533.64   33.79
  -1   3 -11  541.85   21.27
   1  -3  11  501.68   23.24
   1   3  11  513.52   32.13
   1   3  11  521.26   16.19
  -1   3 -11  495.82   22.48
   1  -3  11  544.69   21.15
   1   3  11  525.61   17.00
  -1   3 -12  252.98   20.00
   1   3  12  279.74   16.69
  -1  -3 -12  233.92   29.78
   1  -3  12  223.15   39.98
   1   3  12  253.11   37.85
   1   3  12  279.43   15.55
   1  -3  12  270.65   19.95
   1  -3  12  229.05   21.89
  -1   3 -12  230.02   21.75
  -1   3 -13 1937.46   34.67
   1  -3  13 1853.42   55.07
   1  -3  13 2083.65   33.06
  -1  -3 -13 1972.34   46.29
   1   3  13 2132.70   27.48
   1   3  13 1984.91   51.41
   1   3  13 1985.91   27.68
  -1   3 -13 1977.78   33.31
   1  -3  13 1903.99   35.02
   1   3  14    1.26   14.24
   1   3  14   12.20   16.66
   1  -3  14   -5.13   34.64
  -1  -3 -14   -7.75   31.51
   1  -3  14    7.04   21.90
  -1   3 -14    1.73   20.52
   1   3  14   21.09   39.13
   1  -3  15  856.71   53.15
   1   3  15  970.63   48.77
  -1  -3 -15  913.70   40.31
   1   3  15 1022.34   23.54
   1  -3  15  891.22   30.66
   1   3  15  953.10   25.16
  -1   3 -15  937.70   30.22
   1   3  16   12.65   41.06
   1  -3  16   14.69   24.08
   1   3  16    8.53   16.47
   1  -3  16   -7.99   39.00
  -1  -3 -16   -2.49   34.80
   1   3  16   14.82   19.42
  -1   3 -16    8.11   22.37
  -1   3 -17  232.80   42.04
   1   3  17  202.00   21.18
   1  -3  17  159.81   27.36
  -1  -3 -17  150.68   39.57
   1   3  17  232.47   43.74
   1  -3  17  152.35   53.05
  -1   3 -17  199.77   26.49
   1   3  17  207.81   18.84
  -1  -3 -18  -19.16   40.68
  -1   3 -18   57.25   43.85
   1   3  18   33.83   21.08
   1  -3  18  -20.56   51.62
   1   3  18   61.73   50.95
   1  -3  18   14.54   26.88
  -1   3 -18    6.72   24.90
   1  -3  19  -14.41   48.19
  -1  -3 -19  -37.22   37.97
  -1   3 -19   73.14   45.92
   1   3  19   26.89   43.50
   1   3  19    3.69   22.40
  -1   3 -19    7.30   25.94
   1  -3  19  -21.72   27.65
   1   3  20   43.13   54.65
  -1  -3 -20   -7.81   40.85
  -1   3 -20   13.64   27.13
   1  -3  20   -0.07   29.06
   1   3  20    7.77   21.59
  -1   3 -20   69.08   46.35
   1  -3  20  -79.97   58.15
  -1  -3 -21  -21.16   42.81
  -1   3 -21   19.26   26.33
  -1   3 -21   42.43   44.17
   1   3  21   32.18   45.71
   1  -3  21   -3.61   27.67
   1   3  21   27.67   23.98
   1  -3  21    7.37   56.77
   1   3  22  129.72   23.94
   1   3  22  171.45   54.16
  -1  -3 -22   92.74   37.87
  -1   3 -22  128.41   27.40
  -1   3 -22  142.38   40.18
   1  -3  22  127.72   29.02
   1  -3  22   53.98   46.48
   1  -3  23  479.74   55.74
   1   3  23  527.09   55.97
   1   3  23  562.92   28.80
  -1   3 -23  533.93   31.86
  -1   3 -23  548.65   44.81
  -1  -3 -23  501.50   48.31
  -1  -3 -24  -13.78   41.05
   1   3  24   37.98   24.80
  -1   3 -24   44.76   40.15
   1   3  24   59.61   47.01
  -1   3 -24   24.95   26.34
   1  -3  24   -9.26   57.41
  -1   3 -25  294.95   31.11
   1   3  25  294.50   58.74
  -1  -3 -25  273.42   45.64
   1  -3  25  245.71   60.96
  -1   3 -25  299.25   48.44
   1   3  26   37.14   53.86
  -1   3 -26   69.53   47.78
  -1   3 -26   58.67   28.79
  -1  -3 -26    0.52   47.18
   1   3  27  267.59   50.65
  -1   3 -27  311.17   52.93
   1   3  28   48.71   57.23
  -1   3 -28   15.47   50.92
   1   3  29   67.67   61.41
  -1   3 -29   73.93   53.99
  -1   3 -30   10.11   55.14
   1   3  30  -20.73   55.05
  -1   3 -31  -12.49   53.91
   1   3  31    9.54   56.00
   1   4 -32  199.20   48.99
  -1   4  31   -5.19   43.05
  -1   4  31  -64.33   56.56
   1   4 -31   22.85   51.22
   1   4 -30  394.08   39.35
   1   4 -30  430.44   56.84
  -1  -4  30  442.56   43.91
  -1   4  30  398.88   47.28
  -1   4  30  381.43   62.45
  -1   4  29   22.32   41.15
   1   4 -29    6.28   41.36
  -1  -4  29   -7.02   36.22
   1   4 -29    2.41   35.24
  -1   4  29  -18.00   53.38
  -1  -4  28  580.48   43.82
  -1   4  28  438.21   52.75
   1   4 -28  482.53   38.66
   1   4 -28  520.48   53.08
   1   4 -27   53.43   34.86
  -1   4  27  116.23   32.50
  -1   4  27   43.95   47.06
   1   4 -27   96.13   47.07
  -1  -4  27   74.83   37.33
   1  -4 -26  315.62   43.25
   1   4 -26  355.18   44.20
   1   4 -26  304.76   36.12
  -1  -4  26  373.23   41.11
  -1   4  26  360.32   35.03
  -1   4  26  261.29   54.03
  -1  -4  25  100.94   29.20
  -1   4  25  119.42   31.84
   1   4 -25  195.29   46.12
  -1  -4  25  104.61   36.66
   1   4 -25  162.63   34.59
  -1   4  25  117.34   50.97
   1  -4 -25   92.00   40.90
   1  -4 -24  152.44   37.22
  -1   4  24  162.34   30.84
   1   4 -24  161.14   33.68
  -1   4  24  147.57   45.71
  -1  -4  24  140.31   28.46
  -1  -4  24  160.41   36.30
   1   4 -24  191.46   39.49
  -1  -4  23   27.54   34.43
   1   4 -23   18.54   29.00
  -1   4  23   -5.17   28.71
  -1  -4  23    5.04   24.52
  -1   4  23   10.30   42.18
   1  -4 -23  -12.39   36.20
  -1   4  22   39.12   28.95
  -1  -4  22   16.85   33.93
   1   4 -22   58.95   32.78
  -1   4  22    7.19   46.58
   1  -4 -22    4.84   34.35
   1  -4 -21   38.38   34.02
  -1  -4  21   62.32   35.32
  -1   4  21   81.89   29.94
   1   4 -21   61.09   30.15
  -1   4  21   73.74   48.21
  -1  -4  20  350.43   38.15
   1  -4 -20  328.41   39.10
  -1   4  20  384.26   33.10
  -1   4  20  362.77   47.32
   1   4 -20  369.53   37.58
  -1   4  19   56.92   46.10
  -1  -4  19   25.08   32.75
   1  -4 -19   22.77   33.70
   1   4 -19   45.80   29.66
  -1   4  18  443.64   43.93
  -1  -4  18  458.10   35.86
   1   4 -18  463.38   36.89
   1  -4 -18  424.29   36.15
  -1   4  17  137.52   41.42
  -1  -4  17  138.03   31.89
   1   4 -17  111.57   29.01
   1  -4 -17  106.03   33.11
   1  -4 -16 1258.52   40.86
  -1  -4  16 1309.05   42.15
  -1   4  16 1246.35   45.11
   1   4 -16 1230.59   40.76
  -1   4  15   43.23   35.35
  -1  -4  15    8.58   26.64
   1   4 -15    9.61   25.39
   1  -4 -15   -3.39   27.49
   1  -4 -14 1362.94   37.26
  -1   4  14 1322.67   40.89
   1   4 -14 1267.37   38.01
  -1  -4  14 1373.80   38.08
  -1   4  13  180.93   30.21
  -1  -4  13  183.03   27.77
   1   4 -13  160.45   25.76
   1  -4 -13  155.49   25.83
   1  -4 -12  127.86   23.83
   1  -4 -12  136.17   19.80
   1   4 -12  139.59   26.21
  -1   4  12  151.80   20.53
  -1  -4  12  163.11   27.29
  -1   4  12  143.30   28.79
   1  -4 -11  114.45   22.40
   1  -4 -11  126.94   17.96
  -1   4  11  129.64   17.17
  -1   4  11  116.59   27.14
  -1  -4  11  105.75   24.16
   1   4 -11  121.50   27.73
   1   4 -10  111.40   25.34
  -1   4  10  114.59   24.69
  -1   4  10  135.16   18.64
   1  -4 -10  110.01   16.69
  -1  -4  10  127.28   24.36
   1  -4 -10  100.21   21.06
   1   4  -9  128.01   23.46
  -1  -4   9  134.51   19.32
  -1  -4   9  122.47   24.10
   1   4  -9  158.07   26.51
  -1  -4   9  115.75   13.47
  -1   4   9  145.20   18.42
   1  -4  -9  126.91   17.00
  -1   4   9  125.73   23.90
   1  -4  -9  116.43   19.68
  -1  -4   8   45.76   11.88
  -1  -4   8   48.02   21.13
   1   4  -8   51.31   17.54
   1   4  -8   43.33   22.40
  -1  -4   8   63.53   15.53
  -1   4   8   60.26   15.32
   1   4  -8   43.63   23.12
  -1   4   8   72.60   18.58
  -1   4   8   20.15   21.87
   1  -4  -8   51.80   15.17
  -1   4   7  136.84   17.72
  -1  -4   7  138.99   10.79
   1  -4  -7  127.36   14.66
   1   4  -7  137.26   19.62
  -1  -4   7  147.81   20.33
  -1  -4   7  143.46   23.98
  -1   4   7  114.27   20.88
   1   4  -7  142.32   23.36
  -1   4   6  494.35   19.01
  -1  -4   6  543.48   19.15
   1   4  -6  519.65   25.30
   1   4  -6  460.23   28.12
  -1  -4   6  481.80   10.84
  -1  -4   6  478.55   23.68
   1  -4  -6  501.27   16.43
  -1   4   6  524.13   19.07
  -1   4   5   81.22   16.17
   1   4  -5  100.37   23.38
  -1  -4   5  102.71   20.31
   1  -4  -5   97.33   12.65
  -1  -4   5  109.79   15.50
   1   4  -5   90.52   25.58
  -1   4   5   92.62   16.26
   1  -4  -4 3249.59   79.66
   1   4  -4 3216.48   36.81
   1   4  -4 3319.32   35.81
  -1  -4   4 3295.41   34.34
  -1   4   4 3182.85   79.90
  -1  -4   4 3107.92   35.98
  -1   4   3  462.78   11.93
   1   4  -3  458.97   21.51
   1   4  -3  447.52   22.82
  -1  -4   3  455.25   22.43
  -1   4   3  417.11   23.78
  -1  -4   3  466.24   19.91
   1   4  -2   30.84   12.41
  -1  -4   2   27.38   16.39
  -1   4   2   29.93   18.62
   1   4  -2   24.67    7.45
   1   4  -2   25.78   13.79
  -1  -4   2   24.33   13.86
   1  -4  -1   38.18   14.27
  -1  -4   1   36.02   13.15
   1   4  -1   33.19   13.79
  -1   4   1   31.74   15.70
  -1   4   1   29.59   13.65
   1   4  -1   37.20   14.42
  -1  -4   1   38.34   14.56
   1  -4   0  604.89   14.64
  -1   4   0  593.40   16.32
  -1  -4   0  618.81   14.17
  -1  -4   0  623.91   15.68
   1   4   0  614.03   15.20
   1   4   0  589.05   15.33
   1  -4   0  591.80   16.68
  -1   4   0  585.07   16.71
  -1   4  -1  179.49   12.89
   1   4   1  169.46   11.15
  -1   4  -1  188.15   15.61
  -1  -4  -1  170.75   10.53
  -1   4  -1  166.70   12.20
   1   4   1  166.77   11.26
   1  -4   1  189.14   16.18
   1  -4   1  169.54   11.91
   1  -4   2   69.32   12.98
   1  -4   2   80.45   11.58
  -1   4  -2   74.56   11.90
   1  -4   2   74.77   17.09
  -1   4  -2   68.46   12.41
   1   4   2   67.91    9.27
  -1  -4  -2   67.77    8.67
   1   4   2   68.39   18.17
  -1   4  -3    8.94   12.96
  -1  -4  -3    3.50    8.63
  -1   4  -3    9.97   18.62
   1   4   3    5.60    8.66
  -1  -4  -3   -3.30   17.50
  -1   4  -3  -19.63   23.41
   1  -4   3    4.14   13.26
   1  -4   3    8.95   12.21
   1   4   3   17.55   18.54
  -1   4  -4 1029.86   23.30
   1   4   4 1066.70   27.21
  -1  -4  -4 1076.07   23.06
  -1   4  -4 1070.29   18.38
   1  -4   4 1080.87   22.88
   1  -4   4 1039.14   17.27
   1   4   4 1064.92   12.41
  -1   4  -4 1111.82   30.14
  -1   4  -5  281.74   24.10
   1  -4   5  304.59   18.66
   1  -4   5  296.79   14.20
   1   4   5  282.35    9.56
  -1  -4  -5  310.12   20.62
   1   4   5  269.30   27.75
  -1   4  -5  319.05   21.87
  -1   4  -6 2236.58   31.25
  -1   4  -6 2338.72   35.84
   1  -4   6 2164.98   42.21
  -1   4  -6 2314.04   30.61
   1   4   6 2265.75   35.01
   1  -4   6 2240.85   22.43
   1   4   6 2156.42   33.69
   1  -4   6 2272.43   29.34
  -1  -4  -6 2270.96   29.84
  -1   4  -7  285.22   28.63
   1  -4   7  264.84   14.79
   1  -4   7  317.18   18.85
  -1   4  -7  272.93   20.96
  -1   4  -7  280.32   19.03
   1   4   7  275.95   10.59
   1   4   7  291.59   25.08
  -1  -4  -7  289.71   20.95
   1  -4   7  250.82   37.74
   1   4   7  263.03   20.32
  -1  -4  -8 1650.35   30.10
   1  -4   8 1619.41   27.24
  -1   4  -8 1705.40   34.42
   1   4   8 1644.09   33.43
   1   4   8 1642.07   17.58
  -1   4  -8 1536.37   28.75
  -1   4  -8 1611.33   27.64
   1  -4   8 1539.70   46.45
   1   4   8 1529.35   33.88
  -1   4  -9  185.42   18.62
   1   4   9  177.64   11.32
   1  -4   9  144.40   35.61
   1   4   9  189.07   23.81
   1   4   9  204.31   28.84
   1  -4   9  186.90   18.24
  -1   4  -9  174.70   20.19
  -1  -4  -9  166.51   19.42
   1   4  10   41.07   26.37
   1  -4  10   60.22   14.82
   1   4  10   59.64   11.12
  -1   4 -10   48.55   17.13
  -1   4 -10   48.69   19.14
   1  -4  10   47.87   38.67
   1  -4  11  193.84   19.17
  -1   4 -11  209.77   21.59
   1   4  11  159.26   30.13
   1   4  11  198.17   13.17
  -1   4 -11  208.09   20.28
   1  -4  11  175.90   39.04
   1   4  12  138.16   36.18
  -1   4 -12  174.67   19.60
   1   4  12  167.79   14.48
   1  -4  12  139.47   39.87
   1  -4  12  179.74   19.15
  -1   4 -12  137.84   21.73
   1  -4  13  295.48   44.06
   1   4  13  327.11   16.74
  -1  -4 -13  288.96   32.82
   1   4  13  344.44   18.01
   1   4  13  298.14   32.92
  -1   4 -13  323.55   24.09
   1   4  14  273.00   18.00
   1  -4  14  219.64   46.29
   1   4  14  272.18   37.09
  -1   4 -14  277.12   24.10
  -1  -4 -14  246.68   33.94
   1   4  14  272.68   17.07
   1  -4  14  249.85   25.41
   1  -4  15   65.57   24.94
   1  -4  15   13.55   43.64
   1   4  15   63.04   16.13
   1   4  15   64.03   18.06
  -1   4 -15   66.00   24.95
   1   4  15   73.41   39.40
  -1  -4 -15   31.15   30.69
   1   4  16  896.24   23.68
   1  -4  16  861.84   32.76
   1   4  16  883.13   25.20
   1   4  16  876.41   48.72
  -1   4 -16  866.27   32.38
   1  -4  16  805.93   51.63
  -1  -4 -16  873.88   42.49
   1  -4  17  -14.65   26.64
   1   4  17   28.76   39.56
  -1   4 -17    7.18   26.39
   1   4  17    8.14   18.85
   1  -4  17  -19.25   53.38
  -1  -4 -17   -2.94   36.84
   1   4  17   21.38   16.69
  -1   4 -18  913.11   34.90
   1  -4  18  907.83   52.57
   1  -4  18  950.60   36.51
   1   4  18 1004.71   53.78
  -1  -4 -18  913.26   45.70
   1   4  18  959.26   27.87
   1   4  19   26.04   20.46
   1  -4  19  -60.24   58.69
  -1   4 -19   -3.40   27.16
  -1  -4 -19    4.02   36.22
   1   4  19   58.65   52.87
  -1  -4 -20  694.48   47.75
  -1   4 -20  721.97   34.97
  -1   4 -20  817.30   52.14
   1   4  20  760.17   28.22
   1   4  20  794.80   53.55
   1  -4  20  719.10   58.03
  -1   4 -21   69.28   47.09
   1   4  21   37.32   53.22
  -1  -4 -21  -48.22   43.23
   1  -4  21  -16.85   55.55
  -1   4 -21    4.50   26.42
   1   4  21   18.61   22.25
   1   4  22  160.65   50.50
   1  -4  22   71.82   55.82
  -1   4 -22  166.12   46.19
  -1   4 -22  142.96   27.72
  -1  -4 -22   73.79   38.14
   1   4  22  139.83   23.96
  -1   4 -23   14.25   26.13
  -1   4 -23   52.44   41.82
   1   4  23   11.01   23.01
   1   4  23   55.24   52.21
  -1   4 -24    3.88   27.35
   1   4  24    5.54   23.32
  -1   4 -24   19.27   38.04
   1   4  24  -13.56   45.83
   1   4  25   23.19   55.39
  -1   4 -25   11.70   27.84
  -1   4 -25    9.39   43.49
   1   4  26   17.45   46.82
  -1   4 -26   11.78   28.69
  -1   4 -26   41.26   48.99
   1   4  27   48.55   55.79
  -1   4 -27   74.45   52.08
  -1   4 -28  258.22   53.84
   1   4  28  240.07   60.35
  -1   4 -29   88.53   51.18
   1   4  29  133.65   51.08
   1   4  30  294.85   64.97
  -1   4 -30  311.17   51.44
  -1   4 -31   29.51   47.73
   1   4  31  -19.22   65.82
  -1   5  32   26.45   41.00
   1   5 -32   30.29   54.30
  -1   5  32  -23.76   60.53
  -1  -5  31   24.83   39.75
  -1   5  31    7.01   39.80
   1   5 -31   33.93   45.50
  -1   5  31   -8.23   55.69
   1   5 -30    6.84   33.83
  -1  -5  30   -4.77   39.34
  -1   5  30    2.37   38.64
  -1   5  30  -13.18   50.22
   1   5 -30   32.37   52.71
  -1  -5  29    0.41   39.29
  -1   5  29  -27.48   38.77
   1   5 -29   21.22   36.28
  -1   5  29    3.55   53.59
   1   5 -29   64.85   46.91
   1   5 -28   66.22   46.05
  -1   5  28    1.50   53.12
   1   5 -28    5.50   32.69
  -1  -5  28   25.33   38.57
  -1   5  27  168.13   32.92
   1   5 -27  189.84   48.63
  -1  -5  27  133.82   39.34
   1   5 -27  109.68   36.73
  -1   5  27  116.36   46.74
   1   5 -26   93.83   33.83
   1   5 -26  141.27   39.88
  -1   5  26  108.90   32.28
  -1   5  26   68.54   48.81
  -1  -5  26   62.54   37.95
   1   5 -25  491.78   51.02
  -1   5  25  390.87   53.95
  -1  -5  25  402.52   41.33
   1   5 -25  366.52   38.57
  -1   5  25  371.26   34.69
  -1  -5  24   93.08   36.87
  -1   5  24   77.61   43.83
  -1   5  24  107.50   30.34
   1   5 -24  107.64   32.66
  -1   5  23  315.74   47.86
   1   5 -23  380.09   37.04
  -1  -5  23  353.72   38.95
  -1   5  23  378.50   32.98
  -1  -5  23  338.87   28.66
  -1  -5  22   13.45   33.61
  -1   5  22   27.50   28.74
  -1  -5  22    6.91   23.72
   1   5 -22   32.60   30.37
  -1   5  22   22.35   45.22
  -1  -5  21  400.11   37.34
   1  -5 -21  376.05   40.16
   1   5 -21  420.83   37.60
  -1   5  21  441.18   47.30
   1  -5 -20  238.74   37.12
  -1  -5  20  248.40   36.71
  -1   5  20  280.94   49.49
   1   5 -20  264.03   35.29
  -1  -5  19   33.28   35.57
  -1   5  19   47.64   41.62
   1  -5 -19   26.40   33.11
   1   5 -19   37.74   33.03
  -1  -5  18  354.81   36.83
  -1   5  18  417.00   44.87
   1   5 -18  367.06   36.12
   1  -5 -18  356.35   34.77
   1  -5 -17  -18.04   30.37
   1   5 -17    7.21   28.29
  -1   5  17   31.30   40.50
  -1  -5  17    0.26   30.16
  -1  -5  16   28.44   33.07
   1  -5 -16    8.13   28.55
   1   5 -16   47.06   32.33
  -1   5  16   54.33   35.50
  -1  -5  15  127.07   29.00
   1   5 -15  122.66   28.61
  -1   5  15  142.59   33.93
   1  -5 -15  109.13   27.95
   1   5 -14  157.17   28.02
   1  -5 -14  134.75   27.31
  -1  -5  14  157.85   30.05
  -1   5  14  174.45   32.08
   1   5 -13  250.79   30.49
  -1   5  13  235.90   31.11
  -1  -5  13  238.27   29.41
  -1   5  12  656.82   25.15
  -1   5  12  607.10   31.33
  -1  -5  12  551.66   30.12
   1  -5 -12  590.40   23.09
   1   5 -12  583.68   32.32
  -1  -5  11 1162.73   33.75
   1  -5 -11 1254.18   27.95
  -1   5  11 1324.82   27.58
  -1   5  11 1193.26   33.76
   1   5 -11 1171.50   34.54
  -1  -5  10  146.21   12.76
   1  -5 -10  149.43   17.09
  -1   5  10  157.74   16.95
   1   5 -10  153.33   24.34
  -1   5  10  151.08   24.12
  -1   5  10  178.99   20.20
  -1  -5  10  132.76   24.42
  -1   5   9  293.99   19.91
  -1   5   9  299.91   19.94
  -1   5   9  282.72   23.08
   1  -5  -9  296.43   18.15
  -1  -5   9  266.77   26.40
  -1  -5   9  272.54   12.04
   1   5  -9  316.01   23.50
   1   5  -9  261.01   25.03
  -1   5   8  630.55   22.24
   1   5  -8  619.32   30.60
   1  -5  -8  626.13   19.28
  -1  -5   8  610.61   11.83
  -1  -5   8  597.60   28.67
   1   5  -8  664.75   26.33
  -1   5   8  600.79   23.63
  -1  -5   8  661.08   25.11
   1   5  -7   21.16   24.34
  -1  -5   7   19.43    7.24
  -1  -5   7   24.38   20.25
  -1   5   7   31.87   18.68
  -1   5   7   18.83   16.84
   1   5  -7   14.41   27.91
   1  -5  -7   35.03   13.59
  -1  -5   7   15.96   24.45
   1   5  -6  653.41   26.86
   1   5  -6  685.84   25.28
  -1  -5   6  697.07   28.45
  -1   5   6  703.15   20.53
   1  -5  -6  738.25   16.97
  -1  -5   6  772.87   25.61
  -1   5   6  694.53   20.42
   1   5  -5  329.11   25.67
  -1  -5   5  292.92   24.43
   1  -5  -5  306.86   14.03
  -1  -5   5  324.66   19.85
  -1   5   5  294.62   17.74
   1   5  -5  330.98   27.83
  -1  -5   4  158.28   19.76
   1   5  -4  176.46   26.43
   1   5  -4  163.06   24.14
  -1  -5   4  166.74   24.05
  -1   5   4  159.50   14.74
  -1  -5   3  696.75   25.90
   1   5  -3  674.95   25.64
   1   5  -3  713.85   24.51
  -1  -5   3  723.99   23.23
  -1   5   3  673.40   16.01
  -1   5   3  671.80   28.42
  -1   5   2   87.90   21.33
  -1  -5   2   93.36   17.14
  -1  -5   2   99.53   20.55
   1   5  -2   97.37   21.46
  -1   5   2   85.38   13.54
   1   5  -2  106.82   20.31
  -1   5   1  471.25   21.39
   1   5  -1  457.13   19.01
  -1  -5   1  503.99   18.55
  -1   5   1  448.16   16.51
   1  -5  -1  441.69   17.52
   1   5  -1  446.73   19.40
   1   5   0  449.05   16.50
  -1   5   0  468.08   18.94
  -1   5   0  474.09   18.33
  -1  -5   0  446.52   16.91
   1  -5   0  452.80   18.02
   1   5   0  466.22   17.43
   1  -5   0  478.24   18.04
   1   5   1  191.36   14.74
  -1   5  -1  193.62   19.43
  -1   5  -1  192.30   16.40
   1  -5   1  200.30   14.75
  -1  -5  -1  173.59   13.66
   1  -5   1  169.32   19.24
   1   5   2  618.71   22.26
  -1   5  -2  660.26   17.22
   1   5   2  651.11   15.67
  -1   5  -2  672.82   16.61
   1  -5   2  634.94   16.50
   1  -5   2  658.22   22.47
   1   5   3 3619.59   36.62
  -1   5  -3 3477.50   25.52
  -1   5  -3 3520.70   36.50
  -1  -5  -3 3536.92   23.43
   1  -5   3 3582.54   87.90
   1   5   3 3548.13   84.39
   1  -5   3 3493.08   88.06
  -1  -5  -4  506.40   22.07
   1   5   4  488.51   25.24
   1  -5   4  466.92   14.43
   1  -5   4  477.63   15.59
  -1   5  -4  459.92   20.94
  -1   5  -4  492.75   16.41
  -1   5  -4  548.52   29.91
   1  -5   5  784.69   15.37
   1  -5   5  761.09   20.85
   1   5   5  690.31   25.28
  -1   5  -5  732.08   24.06
  -1   5  -5  819.57   33.48
   1   5   5  751.02   13.38
  -1   5  -5  773.41   16.80
  -1  -5  -5  789.88   20.02
   1  -5   6   46.97   12.11
  -1   5  -6   48.07   21.88
  -1   5  -6   53.27   21.16
  -1  -5  -6   71.12   19.49
   1   5   6   37.15   25.51
  -1   5  -6   48.25   21.06
   1   5   6   50.06    9.93
   1  -5   6   46.86   16.32
  -1   5  -7   25.41   20.34
   1  -5   7   27.64   15.21
   1   5   7    6.41   18.93
   1  -5   7   24.30   12.07
   1   5   7   13.13   24.85
  -1   5  -7   28.73   20.57
  -1  -5  -7   20.18   15.79
  -1   5  -7   13.26   21.71
   1  -5   8   23.43   12.52
  -1   5  -8   37.36   20.95
   1   5   8   12.53   25.19
   1   5   8   40.36    9.98
   1  -5   8   30.11   17.87
   1   5   8   30.82   27.01
  -1   5  -8   34.29   18.54
  -1   5  -8   35.33   27.87
  -1  -5  -8   46.22   15.51
  -1   5  -9  639.92   24.48
   1  -5   9  685.45   17.07
  -1  -5  -9  659.44   26.42
  -1   5  -9  680.25   22.87
   1   5   9  740.67   29.94
   1   5   9  698.21   14.87
   1   5   9  691.27   30.99
   1  -5   9  697.93   23.80
   1   5  10   26.48   10.91
  -1   5 -10   27.08   18.70
   1   5  10   43.93   27.32
  -1   5 -10   27.92   20.80
   1  -5  10   25.25   16.00
   1  -5  10   10.84   34.27
  -1   5 -11  956.70   28.51
   1  -5  11  993.10   47.14
   1   5  11  930.04   34.78
   1   5  11 1016.66   18.69
  -1   5 -11  994.10   27.57
   1   5  12  209.98   32.54
   1  -5  12  164.49   36.36
   1   5  12  226.09   13.90
  -1   5 -12  213.69   23.78
   1   5  13  701.45   40.69
  -1   5 -13  715.66   29.37
   1  -5  13  681.75   41.70
   1   5  13  760.87   18.91
  -1   5 -14  458.02   28.33
   1   5  14  487.61   37.30
   1   5  14  518.13   19.17
   1  -5  14  429.96   41.50
  -1   5 -15  197.10   26.04
   1  -5  15  155.87   39.53
   1   5  15  182.11   38.24
   1   5  15  193.34   18.69
   1   5  15  218.04   17.90
  -1   5 -16   81.24   26.20
   1   5  16   94.60   18.81
   1   5  16   94.11   17.69
   1   5  16  104.32   43.37
   1  -5  16   60.24   47.76
   1  -5  17   37.05   54.31
  -1   5 -17   90.54   27.76
   1   5  17  108.81   20.49
   1   5  17  114.34   46.98
   1   5  17   85.05   17.28
   1   5  18   91.71   19.36
  -1   5 -18   71.87   29.47
   1   5  18  113.69   46.64
   1   5  18  116.42   21.61
   1  -5  18   33.62   51.11
   1   5  19   97.81   22.81
   1   5  19  126.77   44.11
  -1   5 -19   91.59   28.66
   1   5  20   61.90   22.74
  -1   5 -20   42.83   28.92
   1   5  20   41.81   50.47
   1   5  21   94.13   22.07
  -1   5 -21  144.28   45.49
   1   5  21  133.42   53.27
  -1   5 -21   93.98   28.22
  -1   5 -22  126.92   47.59
  -1   5 -22   38.57   28.14
   1   5  22   58.27   42.30
   1   5  22   70.14   21.49
   1   5  23  216.70   23.80
   1   5  23  192.23   53.39
  -1   5 -23  160.19   29.91
  -1   5 -23  231.41   46.23
  -1   5 -24  138.32   30.33
  -1   5 -24  151.09   40.44
   1   5  24  156.82   49.85
   1   5  25  269.85   56.72
  -1   5 -25  300.83   32.95
  -1   5 -25  273.34   49.72
  -1   5 -26  125.12   51.62
   1   5  26  108.24   51.45
  -1   5 -26  102.23   30.80
  -1   5 -27  170.56   52.43
   1   5  27  189.66   59.39
  -1   5 -27  169.40   31.09
  -1   5 -28   56.51   45.89
   1   5  28   95.91   48.37
  -1   5 -29  124.88   45.14
   1   5  29  121.78   60.47
   1   5  30   34.58   58.65
  -1   5 -30  -16.18   53.26
   1   5  31   25.62   57.81
  -1   6  33  -39.78   59.85
  -1   6  33   -8.67   40.56
  -1   6  32   16.74   51.45
  -1   6  32   26.39   40.79
   1   6 -31  161.29   55.76
  -1   6  31   70.63   56.59
  -1   6  31   82.83   41.22
   1   6 -30  196.51   38.98
  -1  -6  30  228.48   41.29
  -1   6  30  174.52   42.38
  -1   6  30  159.35   58.22
   1   6 -30  197.89   48.61
  -1   6  29  237.49   50.83
   1   6 -29  338.27   55.31
  -1  -6  29  285.70   41.24
   1   6 -29  272.89   40.02
   1   6 -28  351.45   40.97
   1   6 -28  338.98   46.36
  -1   6  28  311.98   55.25
  -1  -6  28  358.30   41.84
  -1  -6  27  179.70   38.02
   1   6 -27  283.43   51.42
  -1   6  27  211.68   52.92
   1   6 -27  178.02   36.13
   1   6 -26  252.61   39.29
  -1   6  26  246.25   47.94
  -1  -6  26  247.81   39.65
  -1   6  26  266.75   33.54
   1   6 -25   66.11   31.87
  -1   6  25   64.32   49.25
  -1  -6  25   89.87   38.22
  -1   6  25   88.51   30.55
  -1   6  24   47.33   43.37
  -1   6  24   52.76   30.07
  -1  -6  24   46.34   37.19
   1   6 -24   52.21   35.99
  -1   6  23   35.85   46.91
  -1  -6  23   14.65   35.04
   1   6 -23    6.92   30.04
  -1   6  23   25.55   29.11
  -1  -6  22   -2.48   32.33
  -1   6  22   18.37   41.19
  -1  -6  22    5.08   22.19
   1   6 -22   11.78   33.30
  -1   6  21  131.48   47.16
  -1  -6  21   93.69   33.51
  -1  -6  21   63.88   20.92
   1   6 -21  115.31   32.79
  -1  -6  20   31.41   22.58
  -1   6  20   81.27   43.39
   1   6 -20   47.70   34.88
  -1  -6  20   67.91   37.46
  -1  -6  19  199.80   22.34
  -1   6  19  293.85   44.65
  -1  -6  19  247.40   36.36
   1   6 -19  273.13   38.20
  -1  -6  18  265.56   22.97
  -1  -6  18  346.28   37.41
   1   6 -18  296.36   33.18
  -1   6  18  396.08   45.36
  -1   6  17  522.43   44.15
  -1  -6  17  467.02   37.56
   1   6 -17  517.74   38.61
  -1  -6  16  538.39   37.64
   1   6 -16  537.63   37.19
  -1  -6  16  412.90   21.58
  -1   6  16  548.59   41.38
  -1  -6  15  398.30   32.91
   1   6 -15  336.83   30.71
  -1   6  15  378.05   37.44
  -1  -6  15  289.47   18.88
   1   6 -14  420.72   32.48
  -1   6  14  479.81   34.40
  -1  -6  14  476.03   33.52
  -1  -6  14  381.75   17.95
   1   6 -13  646.33   34.92
  -1   6  13  601.58   33.60
  -1  -6  13  628.50   34.92
  -1  -6  13  542.85   17.57
  -1  -6  12  184.47   30.54
  -1   6  12  196.63   27.50
   1   6 -12  229.76   31.37
  -1  -6  12  184.21   13.86
  -1   6  11 1202.85   26.91
   1   6 -11 1064.26   36.24
  -1  -6  11 1104.53   36.41
  -1   6  11 1139.52   32.80
   1  -6 -11 1162.71   27.29
  -1  -6  11 1035.11   17.35
  -1   6  11 1185.90   29.45
  -1   6  10   64.35   17.22
  -1   6  10   55.30   22.92
  -1  -6  10   52.84   24.70
  -1   6  10   73.61   19.07
  -1  -6  10   57.56    9.61
   1   6 -10   45.57   28.61
   1  -6 -10   73.37   16.40
   1  -6  -9  194.69   16.76
  -1   6   9  199.60   19.31
  -1   6   9  205.54   21.46
  -1  -6   9  207.23   27.64
   1   6  -9  187.42   28.85
  -1  -6   9  203.24    8.51
   1  -6  -8 1258.54   22.88
  -1   6   8 1241.24   26.63
  -1  -6   8 1209.34   31.87
   1   6  -8 1220.79   34.81
  -1  -6   8 1347.52   27.88
  -1   6   8 1304.86   26.09
  -1   6   7  838.67   23.28
  -1  -6   7  830.84   28.34
  -1  -6   7  888.62   23.57
  -1   6   7  863.67   22.21
   1  -6  -7  830.89   19.28
   1   6  -7  884.18   27.05
   1   6  -7  787.74   29.92
  -1   6   6 1206.44   24.13
   1  -6  -6 1234.10   20.67
  -1  -6   6 1208.25   31.14
  -1  -6   6 1288.25   27.92
   1   6  -6 1218.17   33.79
   1   6  -6 1297.87   32.24
   1   6  -5  703.35   30.49
  -1  -6   5  664.59   26.73
  -1   6   5  682.63   18.37
   1   6  -5  725.26   28.30
  -1  -6   5  694.76   22.47
   1   6  -4  358.79   27.70
  -1   6   4  350.95   16.74
  -1  -6   4  342.98   22.72
   1   6  -4  373.37   25.90
  -1  -6   4  337.94   17.45
  -1  -6   3   43.31   18.33
  -1   6   3   34.40   19.54
   1   6  -3   37.68   24.09
  -1  -6   3   30.38   22.76
  -1   6   3   32.49   26.57
   1   6  -3   48.40   22.73
  -1   6   2 1912.04   32.73
   1   6  -2 1831.63   31.87
  -1  -6   2 1941.15   27.85
  -1   6   2 1811.54   29.06
   1   6  -2 1881.69   30.67
   1   6  -1  242.46   22.89
  -1  -6   1  238.85   17.99
  -1   6   1  222.70   22.68
   1   6  -1  234.98   21.63
  -1   6   1  231.04   21.53
   1  -6  -1  233.44   21.99
  -1  -6   0   28.25   16.12
   1   6   0   15.35   18.53
   1  -6   0   31.76   17.87
  -1   6   0   32.85   20.11
   1  -6   0   19.53   16.72
  -1   6   0   27.33   19.15
   1   6   0   23.19   17.69
   1  -6   1  263.95   20.27
  -1   6  -1  238.80   18.37
  -1   6  -1  248.63   18.12
  -1  -6  -1  253.79   15.98
   1   6   1  279.39   18.40
   1  -6   1  271.07   16.22
  -1   6  -2   10.15   15.88
   1   6   2    5.54   15.57
   1  -6   2    1.94   20.55
   1  -6   2   11.16   13.04
  -1   6  -2    1.33   14.80
  -1   6  -3  258.43   15.19
  -1   6  -3  273.23   15.84
  -1   6  -3  256.71   21.60
   1  -6   3  259.33   20.57
  -1  -6  -3  264.93   13.52
   1   6   3  251.28   15.51
   1   6   3  250.34   23.75
   1  -6   3  247.80   13.86
   1   6   4   25.55   20.00
  -1   6  -4   17.08   24.59
  -1  -6  -4   20.56   10.92
   1  -6   4   15.29   13.00
  -1   6  -4   14.27   13.41
   1  -6   4   15.42   11.88
  -1  -6  -4   10.79   17.31
   1   6   5   49.70   24.90
  -1   6  -5   58.39   12.75
   1  -6   5   64.48   12.27
  -1  -6  -5   48.78   15.71
   1   6   5   64.71   11.80
   1  -6   5   51.01   18.20
   1  -6   5   64.08   11.34
  -1   6  -5   48.80   20.47
  -1   6  -5   55.62   22.96
   1   6   6 2008.91   20.42
   1  -6   6 1955.58   19.92
  -1   6  -6 2223.92   40.28
   1   6   6 1952.99   35.49
  -1  -6  -6 2108.56   31.51
  -1   6  -6 2016.93   34.44
  -1   6  -7 1749.37   32.12
   1   6   7 1615.26   36.90
  -1  -6  -7 1728.14   30.84
   1  -6   7 1744.15   31.04
  -1   6  -7 1555.27   32.44
  -1   6  -7 1779.23   35.19
  -1   6  -8  978.65   28.39
   1  -6   8  956.11   24.58
   1   6   8 1000.45   29.38
  -1  -6  -8  965.74   26.89
   1  -6   8  923.27   16.82
   1   6   8  923.27   29.79
  -1   6  -8  899.25   29.38
   1  -6   9 2041.09   32.58
   1   6   9 1972.04   21.52
   1  -6   9 1964.32   22.37
   1   6   9 1882.84   37.38
  -1   6  -9 1903.78   35.17
  -1   6  -9 2063.70   35.06
   1  -6  10  318.99   15.07
   1   6  10  361.41   14.10
   1   6  10  319.47   27.52
  -1   6 -10  318.15   23.57
   1  -6  11  125.13   14.71
  -1   6 -11  139.77   24.45
   1   6  11  122.90   12.46
   1   6  11  150.45   28.88
  -1   6 -12   77.11   23.60
   1   6  12   74.48   13.56
   1   6  12   17.63   32.57
   1   6  13  -21.43   32.46
  -1   6 -13   -0.74   23.43
   1   6  13    3.99   13.11
  -1   6 -14  427.52   29.35
   1   6  14  448.15   18.32
   1   6  14  391.51   38.38
   1   6  15  391.39   18.38
   1   6  15  355.12   41.31
  -1   6 -15  339.07   29.73
   1   6  16  448.02   21.00
   1   6  16  390.64   47.03
  -1   6 -16  395.02   30.35
  -1   6 -17  234.08   31.05
   1   6  17  178.36   47.20
   1   6  17  201.63   19.73
   1   6  17  222.95   21.43
  -1   6 -18  601.58   34.72
   1   6  18  587.90   24.80
   1   6  18  549.29   23.49
   1   6  18  579.67   52.34
   1   6  19  534.96   54.82
   1   6  19  557.48   25.99
  -1   6 -19  541.46   35.24
   1   6  20  261.64   53.76
   1   6  20  230.54   24.27
  -1   6 -20  216.15   32.69
   1   6  21  217.07   51.37
   1   6  21  242.39   23.93
  -1   6 -21  237.11   32.69
  -1   6 -22  181.59   31.14
   1   6  22  208.09   44.68
   1   6  22  221.10   22.60
  -1   6 -23   17.00   43.33
   1   6  23   11.41   21.76
   1   6  23   23.85   50.77
  -1   6 -23   10.82   29.14
  -1   6 -24  120.55   42.61
   1   6  24   83.49   50.50
  -1   6 -24   43.63   29.69
   1   6  25   39.24   48.87
  -1   6 -25   22.60   29.82
  -1   6 -25   54.85   49.78
  -1   6 -26   65.73   50.64
   1   6  26   -2.52   55.27
  -1   6 -26   27.82   31.18
  -1   6 -27  135.64   44.10
  -1   6 -27  100.06   32.79
   1   6  27  123.75   49.86
  -1   6 -28  103.15   47.62
   1   6  28  115.71   58.86
   1   6  29   56.03   53.77
  -1   6 -29  114.51   56.03
  -1   6 -30  196.59   59.45
   1   6  30  220.42   62.52
   1   6  31  109.68   63.74
  -1   7  32   31.93   56.77
  -1   7  32   31.64   43.03
   1   7 -31   62.42   55.41
  -1   7  31   -1.42   57.24
  -1   7  31   20.81   42.38
   1   7 -30   34.79   36.57
   1   7 -30   48.62   51.20
  -1   7  30   13.01   40.00
  -1   7  30   -7.43   49.58
   1   7 -29   28.17   37.44
   1   7 -29   42.92   49.53
  -1   7  29   40.04   54.69
  -1  -7  29  -13.55   39.64
  -1  -7  28   57.48   39.06
   1   7 -28   68.23   38.19
   1   7 -28  103.99   49.51
  -1   7  28   58.03   47.20
  -1   7  27   33.36   50.54
   1   7 -27   40.96   33.30
  -1  -7  27   -6.30   36.54
   1   7 -26  313.64   41.32
  -1   7  26  320.75   33.62
  -1   7  26  268.03   48.68
  -1  -7  26  256.19   39.76
  -1  -7  25   63.64   37.03
   1   7 -25   46.48   32.55
  -1   7  25   82.26   31.63
  -1   7  25  105.21   49.20
  -1   7  24  424.37   33.86
  -1  -7  24  404.73   42.06
  -1   7  24  360.42   46.71
   1   7 -24  379.16   39.71
   1   7 -23   10.99   33.17
  -1  -7  23   -3.73   36.66
  -1   7  23   33.39   45.96
  -1  -7  22  478.36   39.00
   1   7 -22  513.74   38.11
  -1   7  22  511.29   45.61
  -1   7  21   24.60   41.66
  -1  -7  21    4.06   35.20
   1   7 -21   28.05   35.27
  -1  -7  21   -0.61   20.54
   1   7 -20  205.18   33.27
  -1  -7  20  220.83   38.18
  -1   7  20  235.02   46.47
  -1  -7  20  155.95   21.11
   1   7 -19   14.35   36.04
  -1  -7  19  -12.37   35.48
  -1  -7  19    7.37   19.40
  -1   7  19   34.20   44.27
  -1  -7  18  137.14   19.48
   1   7 -18  176.45   37.35
  -1   7  18  194.34   42.74
  -1  -7  18  150.82   36.55
  -1  -7  17   51.95   17.46
   1   7 -17   81.78   31.18
  -1   7  17  120.11   40.39
  -1  -7  17   55.43   35.85
  -1   7  16   16.79   36.94
  -1  -7  16   16.36   31.23
  -1  -7  16   -1.14   15.91
   1   7 -16    8.12   32.03
  -1   7  15  228.20   34.75
   1   7 -15  245.57   35.63
  -1  -7  15  202.12   15.83
  -1  -7  15  228.62   32.92
  -1  -7  14  181.35   32.99
  -1   7  14  199.86   33.27
   1   7 -14  218.63   34.38
  -1  -7  14  174.24   14.55
  -1  -7  13  448.83   33.99
  -1  -7  13  443.58   14.68
   1   7 -13  481.24   33.84
  -1   7  13  458.78   32.00
  -1  -7  12  808.90   35.30
  -1   7  12  849.78   32.78
   1   7 -12  841.32   35.24
  -1  -7  12  759.32   14.77
  -1   7  11  378.13   22.59
   1   7 -11  323.87   30.08
  -1   7  11  390.23   22.79
  -1  -7  11  349.26   29.11
  -1   7  11  350.38   27.12
  -1  -7  11  310.20   10.12
   1  -7 -11  374.66   20.81
   1   7 -10 1852.38   41.02
   1  -7 -10 1875.34   29.46
  -1   7  10 1912.61   33.10
  -1  -7  10 1852.05   41.65
  -1   7  10 1996.71   32.88
   1   7  -9  381.62   31.28
  -1  -7   9  393.12   27.83
  -1   7   9  429.23   21.26
   1  -7  -9  409.50   18.93
  -1   7   9  433.79   22.42
  -1   7   8 1103.01   26.02
   1   7  -8 1081.75   33.78
  -1   7   8 1144.12   25.79
  -1  -7   8 1086.98   32.27
   1  -7  -8 1138.84   22.83
   1   7  -7   81.92   26.24
   1  -7  -7   86.18   14.25
  -1   7   7   80.86   18.45
  -1  -7   7   94.29   23.65
  -1  -7   6  174.21   22.49
  -1  -7   6  178.43   26.94
   1   7  -6  147.44   24.36
   1   7  -6  161.25   27.78
  -1   7   6  148.10   18.31
   1   7  -5  110.68   28.68
   1   7  -5   99.41   25.56
  -1   7   5  113.23   16.28
  -1  -7   5   99.42   19.42
  -1  -7   5  106.22   24.28
  -1  -7   4    3.18   24.59
  -1   7   4    8.11   18.42
  -1   7   4    6.58   16.25
   1   7  -4   -5.95   26.79
  -1  -7   4    6.39   20.15
   1   7  -4   26.46   24.73
   1   7  -3  892.91   29.78
  -1   7   3  889.02   30.92
  -1   7   3  939.74   25.90
   1   7  -3  924.06   28.54
  -1  -7   3  952.00   24.72
  -1  -7   2   26.54   17.57
   1   7  -2   11.06   20.27
  -1   7   2   27.73   19.76
   1   7  -2   22.90   23.38
  -1   7   2   11.39   21.39
   1   7  -1   30.61   17.58
  -1   7   1   26.04   22.52
   1  -7  -1   40.62   21.11
  -1   7   1   26.40   16.07
  -1  -7   1   37.82   13.47
   1   7  -1   21.92   20.30
   1   7   0  330.53   21.85
  -1   7   0  302.52   20.64
   1  -7   0  297.04   20.99
  -1  -7   0  274.16   16.57
  -1   7   0  291.45   23.65
   1  -7   1  680.04   26.02
   1   7   1  658.71   21.39
  -1   7  -1  655.61   20.38
  -1  -7  -1  692.01   19.35
   1  -7   1  661.95   19.03
  -1   7  -2  560.88   18.75
   1  -7   2  570.66   17.10
   1  -7   2  556.38   25.75
   1   7   2  556.46   19.91
  -1   7  -2  585.55   18.32
  -1   7  -2  553.14   26.46
  -1   7  -3 1674.76   21.53
  -1   7  -3 1582.50   33.45
  -1   7  -3 1663.64   21.62
   1  -7   3 1652.29   20.61
   1   7   3 1635.48   23.91
   1  -7   3 1611.97   29.83
   1   7   3 1595.15   31.10
  -1  -7  -3 1638.48   22.40
  -1   7  -4 1829.26   35.24
   1  -7   4 1812.66   20.05
   1   7   4 1819.44   22.86
   1   7   4 1808.31   34.39
  -1   7  -4 1803.99   20.70
  -1  -7  -4 1903.51   22.95
   1  -7   5  608.74   14.20
  -1  -7  -5  635.56   19.93
  -1   7  -5  588.80   24.85
   1  -7   5  627.49   15.20
  -1   7  -5  581.45   15.24
   1   7   5  600.78   27.85
   1  -7   5  719.74   24.58
   1  -7   6 1367.19   28.69
  -1   7  -6 1349.64   33.39
  -1   7  -6 1157.19   32.49
   1  -7   6 1162.60   17.47
  -1  -7  -6 1297.56   28.59
  -1   7  -6 1218.89   17.88
   1   7   6 1167.32   18.53
   1  -7   6 1214.28   16.83
   1   7   6 1192.16   32.36
  -1  -7  -7  185.24   20.72
   1   7   7  176.15   12.52
   1  -7   7  157.33   11.06
   1  -7   7  157.84   12.32
  -1   7  -7  179.23   22.03
   1   7   7  161.28   27.50
   1  -7   7  193.73   21.04
  -1   7  -7  147.72   24.95
   1   7   8    5.99   10.85
  -1   7  -8    7.24   20.74
   1  -7   8    7.63   10.40
   1  -7   8    6.51   19.54
  -1   7  -8    1.10   23.95
   1   7   8   -1.23   25.39
   1  -7   9  121.05   11.93
   1   7   9  105.04   27.86
  -1   7  -9  113.98   25.06
  -1   7 -10  659.99   27.98
   1   7  10  628.47   32.26
   1  -7  10  661.23   16.45
   1   7  10  664.88   16.47
   1   7  11   44.76   12.16
   1   7  11   54.25   25.70
   1  -7  11   48.08   12.37
  -1   7 -11   41.20   23.02
   1  -7  12  732.60   19.00
  -1   7 -12  659.86   29.90
   1   7  12  762.53   18.62
   1   7  12  690.01   32.70
   1  -7  13  394.25   17.47
  -1   7 -13  379.91   28.03
   1   7  13  417.97   17.15
   1   7  13  367.99   32.68
   1   7  14  593.00   19.52
   1  -7  14  587.31   20.44
   1   7  14  573.17   38.87
  -1   7 -14  541.39   29.16
   1   7  15  603.50   20.78
   1  -7  15  564.07   21.49
  -1   7 -15  547.69   31.60
   1   7  15  570.03   45.07
   1   7  16  138.52   18.21
  -1   7 -16  126.62   30.74
   1   7  16   92.00   40.47
  -1   7 -17  103.28   29.22
   1   7  17   97.80   40.66
   1   7  17  131.84   18.11
  -1   7 -18   27.03   31.22
   1   7  18   29.88   46.05
   1   7  18   29.37   18.17
  -1   7 -19  -11.30   32.37
   1   7  19   10.27   49.91
   1   7  19   15.66   20.82
   1   7  20   50.22   21.16
  -1   7 -20   58.10   29.64
   1   7  20   51.23   49.04
   1   7  21   79.00   45.68
   1   7  21   66.59   21.63
  -1   7 -21   49.28   29.13
   1   7  22  138.28   22.04
  -1   7 -22  135.29   30.58
   1   7  22  128.45   43.64
   1   7  23   66.13   49.22
  -1   7 -23    9.42   30.31
  -1   7 -24  274.33   50.82
   1   7  24  292.71   55.34
  -1   7 -24  235.87   34.26
   1   7  25   40.13   45.64
  -1   7 -25   56.19   50.23
  -1   7 -25   41.74   32.78
  -1   7 -26  382.23   46.57
   1   7  26  286.49   57.30
  -1   7 -26  375.54   37.21
  -1   7 -27    2.53   32.24
   1   7  27   17.70   53.74
  -1   7 -27   73.32   50.48
  -1   7 -28  185.32   55.78
   1   7  28  152.28   55.34
   1   7  29   27.31   59.93
  -1   7 -29   32.02   49.11
   1   7  30   58.25   56.76
  -1   7 -30  102.89   50.55
   1   7  31   25.63   62.86
  -1   8  32  -30.84   58.58
  -1   8  32   -0.77   46.62
  -1   8  31  104.61   53.27
  -1   8  31  147.17   46.38
   1   8 -31  161.78   52.85
   1   8 -31  128.78   43.02
   1   8 -30   54.73   54.67
  -1   8  30  -20.77   40.57
  -1   8  30    8.11   56.78
   1   8 -30   27.24   36.29
  -1   8  29  274.12   52.76
   1   8 -29  418.16   53.69
   1   8 -29  329.43   43.90
  -1   8  28   32.60   51.73
   1   8 -28   23.39   36.81
   1   8 -27  237.14   39.12
  -1  -8  27  214.70   43.76
  -1   8  27  238.86   48.56
  -1   8  26   20.41   48.92
   1   8 -26   27.06   37.73
  -1  -8  26   -9.87   38.58
   1   8 -25   39.83   32.57
  -1   8  25   79.12   45.96
  -1  -8  25   43.22   36.61
  -1   8  25   68.31   30.98
   1   8 -24   10.72   36.77
  -1  -8  24   -3.95   37.91
  -1   8  24   -2.59   42.69
  -1   8  23   18.87   45.26
  -1  -8  23   -8.22   37.62
   1   8 -23  -13.88   34.31
   1   8 -22   -4.35   30.81
  -1   8  22   21.69   41.62
  -1  -8  22    7.94   33.61
  -1   8  21  111.61   40.78
   1   8 -21  123.34   37.10
  -1  -8  21   80.76   37.21
  -1   8  20   12.75   40.97
  -1  -8  20    3.82   17.91
   1   8 -20   14.47   33.70
  -1  -8  20    9.24   33.78
   1   8 -19  433.71   37.91
  -1  -8  19  421.03   42.08
  -1   8  19  450.75   45.10
  -1  -8  19  375.71   20.68
   1   8 -18   41.57   38.21
  -1  -8  18   33.93   16.55
  -1   8  18   40.50   39.54
  -1  -8  18   48.69   34.09
  -1  -8  17 1002.65   43.21
   1   8 -17 1069.70   45.61
  -1   8  17 1062.79   46.61
  -1  -8  16   58.62   14.21
   1   8 -16   63.03   31.26
  -1   8  16   70.44   36.82
  -1  -8  16   51.23   35.87
  -1   8  15  878.75   39.52
  -1  -8  15  759.33   17.82
   1   8 -15  843.94   38.63
  -1  -8  15  810.86   41.96
   1   8 -14   26.36   31.66
  -1  -8  14   16.15   33.42
  -1  -8  14   33.86   10.40
  -1   8  14   26.02   30.52
  -1  -8  13  437.30   35.76
  -1   8  13  449.38   31.28
   1   8 -13  438.65   35.37
  -1  -8  13  395.11   11.45
  -1  -8  12  150.23    7.73
  -1   8  12  139.35   27.25
  -1  -8  12  144.74   29.49
   1   8 -12  149.39   32.29
  -1   8  11  166.01   21.35
   1   8 -11  165.45   31.20
  -1  -8  11  134.27    5.75
  -1  -8  11  157.51   29.92
   1  -8 -11  152.50   17.48
  -1   8  11  155.90   23.37
   1   8 -10    9.18   28.24
  -1   8  10   -1.29   19.11
  -1  -8  10   10.96   28.54
   1  -8 -10   18.50   15.52
  -1   8  10   15.85   20.45
  -1  -8   9  479.79   33.13
  -1   8   9  487.35   22.42
   1  -8  -9  503.98   20.26
   1   8  -9  479.44   27.79
  -1   8   9  481.59   23.80
   1  -8  -8   -1.07   15.01
  -1  -8   8   13.52   28.47
   1   8  -8    3.26   26.69
  -1   8   8    1.12   18.74
  -1  -8   7 2211.06   41.46
   1   8  -7 2134.44   40.91
  -1   8   7 2206.48   30.95
  -1  -8   6   29.89   24.82
   1   8  -6   37.02   27.06
  -1   8   6   33.55   16.63
  -1   8   5 2382.55   29.11
  -1  -8   5 2546.00   34.78
   1   8  -5 2514.60   37.13
  -1   8   5 2419.76   33.94
   1   8  -5 2376.77   37.76
   1   8  -4   87.31   25.38
  -1   8   4   65.75   16.80
  -1  -8   4  109.68   20.49
  -1   8   4   78.83   20.60
   1   8  -4   88.49   22.94
   1   8  -3 2064.23   34.52
  -1  -8   3 2239.58   31.93
  -1   8   3 2123.54   32.21
   1   8  -3 2191.59   34.29
  -1   8   3 2040.26   37.00
  -1  -8   2  269.48   20.71
   1   8  -2  216.66   25.83
  -1   8   2  215.45   25.23
  -1   8   2  253.02   23.14
   1   8  -2  249.72   23.28
   1   8  -1 1507.19   29.88
   1  -8  -1 1526.86   30.45
  -1   8   1 1494.13   29.76
  -1  -8   1 1564.90   27.81
   1   8  -1 1396.81   29.49
  -1   8   1 1471.75   27.99
   1  -8   0  146.49   20.75
   1   8   0  131.39   21.34
  -1   8   0  137.09   19.79
  -1  -8   0  133.07   16.12
  -1   8   0  151.50   19.58
   1   8   1   41.35   18.48
  -1   8  -1   65.28   17.50
   1  -8   1   60.13   22.24
   1  -8   2  174.05   15.23
  -1  -8  -2  166.80   17.35
   1  -8   2  181.60   22.36
   1   8   2  167.53   19.58
  -1   8  -2  171.47   16.71
  -1   8  -2  178.77   26.82
   1  -8   3   23.45   22.32
   1   8   3    6.00   25.38
  -1  -8  -3   31.24   14.78
   1  -8   3   21.17   12.37
  -1   8  -3   24.78   14.08
  -1   8  -3   37.37   22.24
   1   8   3   25.92   17.18
  -1   8  -3   23.14   14.83
  -1   8  -4   41.06   12.70
   1   8   4   30.34   23.01
  -1  -8  -4   44.77   13.79
  -1   8  -4   45.92   27.39
   1  -8   4   34.43   11.33
  -1   8  -4   44.12   13.60
   1   8   4   29.45   15.58
  -1   8  -5  624.76   30.13
   1   8   5  563.39   27.97
  -1   8  -5  608.82   15.37
   1  -8   5  608.67   14.12
  -1   8  -6   53.28   24.90
  -1  -8  -6   46.94   17.16
   1   8   6   49.48   12.19
   1  -8   6   62.96   15.36
   1  -8   6   51.28   11.31
   1   8   6   67.36   23.87
   1  -8   6   50.52   10.31
  -1   8  -6   61.19   11.90
  -1   8  -7 2612.37   41.23
   1   8   7 2555.70   39.92
   1   8   7 2511.49   26.38
   1  -8   7 2551.34   22.16
   1  -8   7 2515.05   22.73
  -1   8  -8   63.90   25.44
   1   8   8   56.75   23.34
   1  -8   8   74.97   11.75
   1  -8   8   78.24   10.75
   1   8   8   71.87   12.56
  -1   8  -9 1094.61   32.78
   1   8   9 1095.79   33.84
   1   8   9 1106.56   19.70
   1  -8   9 1116.21   17.06
  -1   8 -10    9.37   23.44
   1   8  10   13.64   25.65
   1  -8  10    9.02   11.09
   1   8  10   19.86   11.27
   1   8  11  846.00   18.51
   1   8  11  777.30   33.88
   1  -8  11  825.71   17.23
  -1   8 -11  815.84   32.30
   1  -8  12  334.73   15.10
   1   8  12  376.67   16.83
  -1   8 -12  332.13   29.19
   1   8  12  296.92   29.85
   1   8  13   23.31   30.40
   1  -8  13   25.26   13.62
   1   8  13   25.12   14.20
  -1   8 -13   20.59   26.03
   1   8  14   31.54   15.49
   1   8  14   -1.38   32.42
   1  -8  14   19.70   14.67
  -1   8 -14   24.39   25.17
   1   8  15  147.26   39.08
  -1   8 -15  222.97   31.15
   1   8  15  231.35   17.93
   1  -8  15  201.00   17.60
   1   8  16  -13.46   42.53
   1  -8  16    5.12   16.96
  -1   8 -16    6.89   29.75
   1   8  16   13.17   17.17
   1   8  17  981.38   25.81
   1   8  17  907.35   51.52
  -1   8 -17  879.97   39.31
   1  -8  17  871.22   24.59
   1   8  18  -21.08   40.44
   1   8  18    5.41   16.98
  -1   8 -18    2.82   29.90
  -1   8 -19  753.61   40.41
   1   8  19  764.33   50.60
   1   8  20   16.22   20.70
  -1   8 -20   -9.02   32.32
   1   8  20   26.00   45.12
   1   8  21  449.62   24.58
  -1   8 -21  405.59   33.95
   1   8  21  405.93   48.01
  -1   8 -22    4.32   29.34
   1   8  22   11.74   41.53
   1   8  22   17.39   20.42
   1   8  23  247.93   47.91
  -1   8 -23  214.42   32.33
  -1   8 -24   12.01   31.46
   1   8  24   27.87   51.39
   1   8  25   38.87   53.10
  -1   8 -25    5.00   32.34
   1   8  26   59.93   46.86
  -1   8 -26   87.93   51.10
  -1   8 -26   19.74   32.86
  -1   8 -27   66.09   33.28
  -1   8 -27   76.42   52.05
   1   8  27   77.37   55.09
  -1   8 -28   22.08   32.86
   1   8  28   63.48   56.17
  -1   8 -28   18.30   41.96
   1   8  29  156.99   54.78
  -1   8 -29  206.54   57.42
   1   8  30   40.63   62.52
  -1   8 -30   16.78   57.84
   1   8  31  142.42   56.20
  -1   9  31  -24.63   43.69
  -1   9  31  -16.55   57.03
   1   9 -31   23.83   36.46
  -1   9  30   11.09   50.08
   1   9 -30   83.74   52.98
   1   9 -30   21.89   39.65
  -1   9  30  -15.63   40.81
   1   9 -29   11.49   40.18
  -1   9  29   -3.75   40.37
  -1   9  29   32.11   53.24
   1   9 -28   55.70   35.29
  -1   9  28   64.10   47.53
   1   9 -27   12.05   39.18
  -1   9  27   37.43   49.63
   1   9 -26  154.72   39.00
  -1   9  26  165.24   50.05
  -1  -9  25    2.29   38.26
   1   9 -25   76.25   35.27
  -1   9  25   60.39   44.85
  -1   9  24  183.48   47.58
  -1  -9  24  131.45   37.63
   1   9 -24  158.19   40.10
   1   9 -23  158.65   34.83
  -1  -9  23  132.95   40.98
  -1   9  23  181.61   46.77
  -1   9  22  376.50   46.01
   1   9 -22  280.74   38.35
  -1  -9  22  316.43   38.51
  -1   9  21  226.45   42.82
   1   9 -21  199.02   39.09
  -1  -9  21  197.01   39.88
   1   9 -20  160.94   34.62
  -1  -9  20  146.53   35.49
  -1   9  20  145.78   42.63
  -1  -9  19  -20.53   37.76
   1   9 -19   11.74   35.09
  -1   9  19   29.36   43.04
  -1  -9  19   -5.12   14.91
  -1  -9  18   70.22   14.41
  -1  -9  18   84.04   39.13
  -1   9  18   84.44   41.48
   1   9 -18   65.41   39.28
  -1  -9  17   10.26   12.32
   1   9 -17   -6.89   36.82
  -1   9  17   17.96   36.95
  -1  -9  17  -20.27   35.63
   1   9 -16   10.88   31.69
  -1   9  16   -1.95   36.60
  -1  -9  16    0.46   32.14
  -1  -9  16   14.35   10.66
  -1  -9  15   -5.82   31.53
  -1   9  15  -16.74   32.95
   1   9 -15    3.68   29.37
  -1  -9  15    4.35    8.65
  -1   9  14  838.82   36.76
   1   9 -14  801.61   39.29
  -1  -9  14  786.40   39.57
  -1  -9  13    2.37    5.03
   1   9 -13   15.11   31.73
  -1   9  13  -22.02   28.54
  -1  -9  13    2.84    4.78
  -1  -9  13    3.70   33.34
  -1   9  12 1520.19   35.66
  -1  -9  12 1553.49   44.40
   1   9 -12 1528.50   43.50
  -1   9  11   77.12   22.37
   1   9 -11   69.87   29.73
  -1  -9  11   85.84   29.49
   1   9 -10 1232.32   36.60
   1  -9 -10 1303.80   27.55
  -1   9  10 1313.53   30.22
  -1   9  10 1251.06   30.04
  -1  -9  10 1231.55   38.93
  -1   9   9    0.68   20.43
   1   9  -9    7.83   24.13
  -1  -9   9  -13.19   29.87
   1  -9  -9   -1.64   15.27
   1   9  -8  619.44   33.10
  -1   9   8  536.50   23.31
  -1  -9   8  556.91   33.52
  -1   9   7   23.80   17.34
   1   9  -7    7.06   26.91
  -1   9   6   21.79   17.10
  -1   9   6   15.46   15.91
   1   9  -6    3.87   26.97
  -1   9   5  151.14   17.99
  -1   9   5  164.53   20.19
   1   9  -5  128.40   25.03
  -1   9   4  864.71   22.59
  -1   9   4  927.57   26.80
   1   9  -4  866.55   33.02
   1   9  -4  879.39   30.29
  -1  -9   4  920.69   26.94
   1   9  -3  167.77   28.12
  -1  -9   3  225.14   21.36
  -1   9   3  142.73   27.71
   1   9  -3  223.59   25.44
  -1   9   3  175.59   21.86
  -1   9   2 1899.85   33.67
   1  -9  -2 1849.85   32.85
   1   9  -2 1947.11   34.75
  -1   9   2 1786.85   34.83
  -1  -9   2 1967.97   32.38
   1   9  -2 1754.86   35.43
  -1   9   1   35.26   21.59
   1   9  -1   32.50   17.66
   1  -9  -1   45.25   22.46
   1   9  -1   39.95   21.14
  -1   9   1   43.25   21.38
  -1  -9   1   41.78   18.31
   1   9   0 1442.75   31.20
   1  -9   0 1470.88   32.21
  -1  -9   0 1520.35   27.61
  -1   9   0 1452.94   28.34
   1   9   1    1.84   20.89
  -1   9  -1    9.49   17.15
   1  -9   1   -0.58   22.95
  -1  -9  -2 2900.29   33.09
  -1   9  -2 2872.21   43.08
   1  -9   2 2940.48   40.60
   1   9   2 2963.44   34.99
  -1   9  -2 2956.88   30.54
   1  -9   3   35.80   12.48
   1  -9   3   43.19   24.53
  -1  -9  -3   40.26   15.76
   1   9   3   23.44   18.09
  -1   9  -3   42.80   13.90
  -1   9  -3   52.16   27.63
  -1   9  -3   41.67   14.80
   1  -9   4 2359.86   24.10
  -1   9  -4 2393.43   24.45
  -1  -9  -4 2382.01   28.99
  -1   9  -4 2406.12   24.34
   1   9   4 2383.20   38.20
   1   9   4 2266.94   29.91
  -1   9  -4 2368.17   41.17
   1   9   5   20.96   24.38
  -1   9  -5   25.29   27.30
  -1   9  -5   29.46   12.18
   1  -9   5   23.45   10.70
  -1  -9  -5   24.23   13.70
  -1   9  -6  903.05   16.32
   1  -9   6  868.02   15.44
   1   9   6  849.93   30.44
  -1   9  -6  854.00   30.95
   1  -9   7   31.20   10.24
  -1   9  -7   47.33   23.97
   1   9   7   28.30   24.47
   1   9   7   28.97   12.60
  -1   9  -7   30.51   10.97
   1   9   8   11.01   23.27
   1  -9   8   33.57   10.90
  -1   9  -8   31.52   25.70
   1  -9   8   22.93    9.87
   1   9   8   35.44   12.80
   1   9   9  448.67   30.91
  -1   9  -9  470.38   30.83
   1  -9   9  476.59   12.89
   1   9   9  479.96   16.01
   1  -9   9  475.34   13.72
   1  -9  10  497.13   14.42
   1  -9  10  523.84   13.49
   1   9  10  475.38   31.17
   1   9  10  529.69   16.66
  -1   9 -10  480.91   30.16
   1   9  11   61.82   13.41
   1  -9  11   48.02   10.81
   1   9  11   25.73   25.44
  -1   9 -11   36.55   25.87
  -1   9 -12 1673.95   40.99
   1  -9  12 1776.72   22.31
   1   9  12 1712.15   43.43
   1   9  12 1670.05   24.98
   1   9  12 1825.80   26.58
  -1   9 -13   43.56   29.45
   1  -9  13   64.19   12.95
   1   9  13   66.37   33.30
   1   9  13   46.60   15.38
   1   9  14 1859.41   27.92
  -1   9 -14 1675.35   42.89
   1   9  14 1719.96   48.06
   1  -9  14 1819.72   25.23
   1   9  15  -22.72   39.75
  -1   9 -15   18.91   28.22
   1   9  15   14.16   15.23
   1  -9  15    9.03   14.66
   1  -9  16  519.26   19.45
   1   9  16  495.19   41.36
  -1   9 -16  517.77   36.78
   1   9  16  572.55   21.93
   1   9  17    3.34   17.03
  -1   9 -17  -10.50   31.84
   1   9  17  -34.07   44.67
   1  -9  17    3.95   15.94
   1   9  18  258.37   47.85
   1   9  18  264.41   20.77
  -1   9 -18  252.61   34.77
  -1   9 -19   15.35   34.20
   1   9  19  -19.59   41.75
   1   9  20   17.75   42.69
  -1   9 -20   -4.07   31.98
   1   9  21   79.50   44.03
   1   9  21  103.84   21.03
  -1   9 -21   69.85   30.22
  -1   9 -22   93.74   30.96
   1   9  22  116.51   45.05
  -1   9 -23   52.28   31.95
   1   9  23   69.66   42.37
  -1   9 -24  103.15   34.47
   1   9  24  105.93   44.77
   1   9  25   48.40   52.78
  -1   9 -25   49.35   34.82
   1   9  26  387.97   58.47
  -1   9 -26  362.60   38.85
   1   9  27  119.17   50.77
  -1   9 -27   95.94   35.72
  -1   9 -27  209.92   50.78
  -1   9 -28  358.04   59.65
  -1   9 -28  209.80   37.82
   1   9  28  228.95   55.23
   1   9  29   69.33   61.52
  -1   9 -29   48.08   48.33
   1   9  30  107.32   53.56
   1   9  31   42.77   64.14
   1  10 -31   91.02   42.33
  -1  10  30   64.80   42.79
  -1  10  30   90.31   54.83
   1  10 -30   93.81   43.48
   1  10 -29  156.90   38.92
  -1  10  29  153.31   48.24
  -1  10  29  147.31   50.42
   1  10 -28   35.95   41.82
  -1  10  28   71.33   52.69
   1  10 -27   33.38   38.93
  -1  10  27   54.60   48.87
   1  10 -26    8.59   34.41
  -1  10  26   47.95   45.52
  -1  10  25   38.08   46.37
   1  10 -25   -8.32   39.36
  -1  10  24    5.06   45.72
   1  10 -24   10.58   35.98
  -1  10  23   21.74   44.78
   1  10 -23    2.11   34.07
  -1  10  22   69.41   42.72
   1  10 -22   69.17   39.10
   1  10 -21  110.01   35.45
  -1 -10  21   93.55   39.03
  -1  10  21  138.56   41.97
  -1  10  20  318.07   43.91
   1  10 -20  272.36   35.70
  -1 -10  20  281.51   38.18
  -1  10  19  256.73   42.89
  -1 -10  19  182.20   37.65
   1  10 -19  220.56   41.64
  -1  10  18  787.73   46.63
   1  10 -18  754.33   47.25
  -1 -10  18  727.95   46.74
  -1 -10  17  123.96    9.76
  -1 -10  17   92.83   40.36
   1  10 -17  150.77   35.97
  -1  10  17  108.43   39.79
  -1  10  16   73.18   35.61
  -1 -10  16   90.08    7.85
   1  10 -16   90.56   32.04
  -1 -10  16   77.65    7.41
  -1 -10  16   96.15   39.19
  -1 -10  15  101.97    6.07
   1  10 -15  135.68   36.43
  -1 -10  15  112.19   38.01
  -1  10  15  138.00   34.12
  -1 -10  15   95.22    5.37
  -1 -10  15  107.92    5.84
   1  10 -14  -11.84   35.45
  -1 -10  14   13.48   35.22
  -1  10  14  -19.12   30.79
   1  10 -13  145.16   36.42
  -1  10  13  168.94   27.81
  -1 -10  13  155.77   32.08
   1  10 -12  240.25   36.15
  -1 -10  12  214.05   35.25
  -1  10  12  242.40   25.84
   1  10 -11   32.10   31.94
  -1 -10  11   23.24   27.97
  -1  10  11   29.92   22.27
  -1  10  10  701.55   27.29
   1  10 -10  692.42   35.46
  -1  10   9  605.24   25.94
   1  10  -9  629.79   32.49
  -1  10   8  975.91   27.05
   1  10  -8  973.13   34.06
  -1  10   7  711.21   23.77
   1  10  -7  701.37   35.05
   1  10  -6 1055.68   33.86
  -1  10   6 1099.65   27.01
  -1  10   6 1062.07   25.27
   1  10  -5 1428.90   37.95
  -1  10   5 1426.47   27.20
  -1  10   5 1514.39   30.94
   1  10  -4 1326.59   33.51
  -1  10   4 1388.60   28.58
  -1  10   3 1183.03   32.36
  -1  10   3 1264.71   30.01
   1  10  -3 1185.50   32.22
  -1  10   2 1468.05   32.82
   1  10  -2 1565.81   33.03
   1  10  -2 1372.28   33.63
  -1 -10   2 1578.12   30.92
   1 -10  -2 1457.05   32.11
  -1  10   2 1539.62   31.32
   1 -10  -1   27.34   22.15
   1  10  -1   24.64   21.48
  -1  10   1   12.39   20.67
  -1  10   1   19.20   15.82
  -1 -10   1   24.85   15.54
   1  10  -1   19.62   20.35
   1 -10   0  220.24   25.28
   1  10   0  218.49   22.05
  -1  10   0  234.94   21.22
  -1 -10   0  207.35   17.05
  -1  10  -1   32.19   17.79
  -1  10  -1    7.26   26.07
   1 -10   1   18.07   24.66
   1  10   1   38.71   22.02
   1 -10   2  548.96   27.11
  -1  10  -2  554.36   20.14
   1  10   2  521.15   22.88
  -1  10  -2  518.63   31.09
  -1 -10  -2  505.34   22.13
  -1  10  -3   57.96   15.64
  -1 -10  -3   67.58   17.09
   1  10   3   58.03   18.27
  -1  10  -3   58.71   26.16
   1 -10   3   56.35   25.76
  -1  10  -3   69.57   14.49
   1 -10   4  858.64   18.48
  -1  10  -4  822.43   17.53
   1  10   4  840.88   23.28
   1  10   4  814.30   28.07
  -1 -10  -4  880.35   22.66
  -1  10  -4  834.01   30.39
  -1  10  -4  863.46   18.17
   1 -10   4  874.77   32.05
  -1  10  -5  180.96   12.61
   1 -10   5  207.00   12.69
  -1 -10  -5  208.83   17.60
  -1  10  -5  196.69   29.00
   1  10   5  193.90   17.83
  -1  10  -5  189.18   13.41
   1  10   5  193.70   25.80
  -1  10  -6 1148.14   32.30
  -1  10  -6 1172.81   17.90
   1 -10   6 1160.75   17.83
   1  10   6 1118.48   32.77
   1 -10   7  228.37   11.35
   1  10   7  239.25   15.59
  -1  10  -7  236.24   12.06
  -1  10  -7  235.18   28.12
   1  10   7  222.32   23.88
   1  10   8  961.95   21.07
   1 -10   8  952.48   15.26
  -1  10  -8  948.03   35.99
   1  10   8  988.44   33.33
   1  10   9 1101.76   35.19
   1  10   9 1190.36   22.92
  -1  10  -9 1179.65   37.30
   1 -10   9 1139.72   16.77
   1 -10   9 1133.90   16.23
   1  10  10 1665.47   25.61
   1 -10  10 1679.71   18.97
   1  10  10 1630.16   40.77
   1 -10  10 1678.57   19.44
  -1  10 -10 1723.35   41.75
   1 -10  11  452.45   13.08
  -1  10 -11  462.67   33.44
   1 -10  11  432.14   13.84
   1  10  11  460.21   34.38
   1  10  11  462.11   17.94
   1 -10  12  122.74   12.17
   1  10  12  126.20   15.28
   1 -10  12  135.63   11.30
  -1  10 -12  124.97   30.90
   1  10  12   92.80   29.36
  -1  10 -13   59.38   27.56
   1  10  13   86.88   29.69
   1 -10  13   48.45   11.75
   1  10  13   49.60   14.69
   1  10  13   60.88   15.72
   1  10  14   21.05   31.53
  -1  10 -14    4.31   30.30
   1  10  14   -1.57   14.62
   1  10  14   -2.74   15.70
   1 -10  14    5.39   12.43
   1  10  15  146.37   33.47
   1 -10  15  128.92   14.51
  -1  10 -15  117.03   32.76
   1  10  15  137.98   17.67
   1  10  16   29.17   16.37
   1 -10  16   20.86   14.78
  -1  10 -16   21.74   31.87
   1  10  17   70.89   18.93
   1  10  17   33.00   43.57
  -1  10 -17   57.76   31.90
  -1  10 -18  159.04   37.73
   1  10  18  115.40   47.23
  -1  10 -19  199.78   35.47
   1  10  19  212.83   42.85
  -1  10 -20  193.93   32.43
   1  10  20  191.60   45.25
   1  10  21  396.07   49.54
  -1  10 -21  376.78   36.05
  -1  10 -22  323.38   37.90
   1  10  22  374.81   51.93
  -1  10 -23   64.29   35.41
   1  10  23   90.78   50.53
  -1  10 -24  107.44   37.03
   1  10  24  119.91   50.45
  -1  10 -25   -7.45   35.85
   1  10  25   21.85   46.00
   1  10  26   10.40   45.28
  -1  10 -26   27.32   36.69
   1  10  27   64.21   55.25
  -1  10 -27   -8.05   36.03
   1  10  28   36.55   58.13
  -1  10 -28   25.70   49.55
  -1  10 -28   22.10   37.85
   1  10  29   20.22   50.93
  -1  10 -29   98.22   59.35
   1  10  30   59.34   60.25
   1  10  31   22.07   64.04
   1  11 -31   30.44   40.93
   1  11 -30   31.02   38.29
  -1  11  30   18.93   49.02
  -1  11  30   -9.74   55.11
  -1  11  29   15.70   53.16
   1  11 -29    2.48   43.85
  -1  11  29  -20.29   50.83
   1  11 -28   50.58   38.64
  -1  11  28   27.59   47.66
   1  11 -27   36.19   38.39
  -1  11  27   41.86   47.71
  -1  11  26   48.40   48.37
   1  11 -26   55.11   41.74
   1  11 -25  154.43   36.17
  -1  11  25  187.21   49.10
  -1  11  24   31.37   44.96
   1  11 -24   46.69   38.79
  -1  11  23  398.80   46.87
   1  11 -23  348.09   43.65
   1  11 -22   42.80   33.13
  -1  11  22   35.67   41.49
  -1  11  21  362.07   44.45
   1  11 -21  278.41   40.17
  -1  11  20   33.50   40.55
   1  11 -20   13.74   39.07
   1  11 -19   12.91   36.51
  -1  11  19   11.94   38.03
   1  11 -18  272.34   36.28
  -1  11  18  243.98   42.63
   1  11 -17   30.35   38.67
  -1  11  17    4.32   37.35
  -1  11  16   31.52   34.79
   1  11 -16   45.70   39.87
  -1  11  15  411.15   36.04
   1  11 -15  400.10   41.60
  -1  11  14  134.16   29.32
   1  11 -14   92.12   36.30
   1  11 -13 1023.48   42.49
  -1  11  13 1057.70   35.17
   1  11 -12  318.06   32.79
  -1  11  12  295.32   26.93
  -1  11  11  588.81   28.15
   1  11 -11  632.75   35.09
   1  11 -10  183.48   30.98
  -1  11  10  175.49   23.43
  -1  11   9  850.33   27.97
   1  11  -9  898.65   37.84
   1  11  -8  120.78   31.54
  -1  11   8  141.37   20.31
   1  11  -7  268.53   29.93
  -1  11   7  274.38   21.26
  -1  11   6   65.06   19.08
   1  11  -6   97.16   27.37
  -1  11   5   34.42   18.60
   1  11  -5   40.61    7.38
   1  11  -5   46.33   29.12
   1  11  -4  256.89   27.03
   1  11  -3  534.70   29.05
  -1  11   3  497.81   28.01
   1 -11  -2  326.32   26.17
   1  11  -2  329.59   28.16
  -1  11   2  315.26   24.17
   1 -11  -1 1218.25   32.84
  -1  11   1 1162.83   28.95
   1  11  -1 1179.62   31.95
  -1  11   0   18.74   19.59
   1  11   0   29.25   23.07
   1 -11   0   18.25   24.68
  -1  11  -1 2667.05   33.49
   1 -11   1 2671.74   41.49
  -1  11  -1 2489.73   39.51
   1  11   1 2604.34   38.02
  -1  11  -2   14.93   16.60
   1  11   2   14.80   20.41
  -1 -11  -2   16.06   19.22
  -1  11  -2    0.63   26.95
   1 -11   2    3.53   25.74
  -1 -11  -3 1153.37   26.62
   1 -11   3 1194.04   35.51
   1  11   3 1119.61   27.16
  -1  11  -3 1100.05   32.08
  -1  11  -3 1211.27   23.14
   1 -11   4   75.28   27.84
  -1 -11  -4   91.09   17.72
   1  11   4   83.64   18.58
  -1  11  -4   89.98   13.14
   1  11   4   71.59   23.61
  -1  11  -4   89.88   14.18
  -1  11  -4   72.83   27.67
  -1 -11  -5  258.59   18.46
   1  11   5  230.45   19.02
  -1  11  -5  241.60   29.75
  -1  11  -5  252.48   13.87
  -1  11  -5  242.26   14.13
   1  11   5  218.11   25.67
   1  11   6   32.48   25.66
   1 -11   6   26.69   11.12
  -1  11  -6   60.75   26.15
  -1  11  -6   35.57   12.05
   1 -11   7   30.37   10.16
  -1  11  -7   24.36   10.83
   1  11   7   34.62   22.78
  -1  11  -7   27.96   22.46
  -1  11  -8   -5.22   23.27
  -1  11  -8   -0.81    9.97
   1  11   8   18.25   26.01
   1  11   8    7.52   14.96
   1 -11   8    4.28    9.16
   1 -11   9  372.66   11.41
  -1  11  -9  367.40   27.92
   1  11   9  367.49   17.53
   1  11   9  319.51   31.57
   1 -11  10  121.96    9.83
  -1  11 -10  106.89   28.16
   1  11  10  106.28   14.56
   1  11  10   88.30   30.82
   1  11  11  890.79   21.88
  -1  11 -11  966.80   39.12
   1 -11  11  899.56   15.37
   1 -11  11  916.49   15.10
   1  11  11  841.63   35.85
   1 -11  12  137.81   10.20
   1  11  12  143.41   33.69
   1  11  12  143.16   16.06
   1 -11  12  130.95   11.07
  -1  11 -12  120.91   32.01
   1 -11  13  942.40   16.71
   1  11  13  936.88   23.43
   1 -11  13  954.39   16.54
   1  11  13  944.85   39.41
  -1  11 -13  976.83   37.26
  -1  11 -14  223.71   35.60
   1  11  14  230.63   33.09
   1 -11  14  224.70   12.41
   1  11  14  218.44   18.88
   1 -11  14  222.17   12.99
   1  11  14  227.04   17.87
   1 -11  15  484.85   14.97
   1  11  15  492.47   38.40
   1  11  15  523.47   22.18
  -1  11 -15  487.69   33.98
   1  11  15  480.63   20.37
   1  11  16   96.03   18.71
   1  11  16   78.16   17.00
  -1  11 -16   81.77   35.36
   1  11  16  105.34   40.31
  -1  11 -17  351.89   37.95
   1  11  17  311.88   44.96
   1  11  18  -67.74   44.71
  -1  11 -18    0.72   31.20
  -1  11 -19   23.70   33.22
   1  11  19   -3.06   39.69
  -1  11 -20    9.85   34.65
   1  11  20   -3.58   45.13
  -1  11 -21   78.88   35.97
   1  11  21  107.58   47.03
  -1  11 -22  100.00   35.89
   1  11  22   87.39   47.54
  -1  11 -23  259.22   37.27
   1  11  23  290.21   50.84
   1  11  24  100.26   51.22
  -1  11 -24   44.93   33.06
  -1  11 -25  335.89   37.76
   1  11  25  399.69   57.43
   1  11  26  109.32   55.09
  -1  11 -26   98.17   34.94
   1  11  27  338.02   56.95
  -1  11 -27  328.42   38.49
   1  11  28   87.13   51.14
  -1  11 -28   87.02   35.98
  -1  11 -29  127.78   37.18
   1  11  29  141.59   57.94
   1  11  30   78.06   63.37
   1  11  31  -16.12   56.50
   1  12 -31   38.82   45.30
   1  12 -30  198.88   45.96
  -1  12  29   53.12   53.65
   1  12 -29   31.19   37.54
  -1  12  29   20.74   50.43
  -1  12  28   55.41   52.45
   1  12 -28   53.26   44.25
  -1  12  27   31.80   47.92
   1  12 -27  -20.88   39.62
  -1  12  26   74.77   45.28
   1  12 -26   60.46   37.70
   1  12 -25    5.77   42.00
  -1  12  25   16.04   43.84
   1  12 -24   28.84   36.21
  -1  12  24   51.16   43.05
  -1  12  23  108.39   42.58
   1  12 -23  102.03   37.39
  -1  12  22  158.10   41.93
   1  12 -22  150.56   41.83
   1  12 -21   24.86   36.67
  -1  12  21   24.48   40.61
   1  12 -20  392.22   38.14
  -1  12  20  420.69   43.48
   1  12 -19   11.45   38.45
  -1  12  19    4.12   36.56
  -1  12  18  594.99   43.98
   1  12 -18  594.05   46.35
  -1  12  17    3.84   37.73
   1  12 -17   29.16   37.25
  -1  12  16  394.66   38.16
   1  12 -16  425.42   37.23
  -1  12  15   92.53   30.82
   1  12 -15   17.67   36.31
  -1  12  14  377.76   32.36
   1  12 -14  324.13   41.18
  -1  12  13  181.31   28.28
   1  12 -13  237.64   39.65
   1  12 -12    6.11   35.40
  -1  12  12   19.76   25.47
  -1  12  11  226.33   26.72
   1  12 -11  242.43   36.95
  -1  12  10  112.68   24.29
   1  12 -10  150.64   34.66
   1  12  -9   49.45   32.16
  -1  12   9   24.46   21.60
   1  12  -8  582.12   35.28
  -1  12   8  581.75   24.74
  -1  12   7  115.29   20.69
   1  12  -7  113.36   26.01
   1  12  -6 1072.19   36.70
  -1  12   6 1153.77   28.38
   1  12  -5  134.77    9.29
  -1  12   5  120.30   20.05
   1  12  -5  122.62   30.54
  -1  12   4  854.98   33.40
   1  12  -4  827.77   31.32
   1  12  -3  178.87   29.36
  -1  12   3  180.10   26.01
  -1  12   2  361.07   26.05
   1 -12  -2  364.64   25.03
   1  12  -2  314.43   25.07
   1  12  -1  146.75   25.77
  -1  12   1  136.58   22.78
   1 -12  -1  139.26   25.46
   1 -12   0   11.24   25.57
   1  12   0   12.25   23.94
  -1  12   0   -1.07   24.04
  -1  12   0    6.61   20.10
  -1  12  -1   -0.76   26.94
   1 -12   1   10.02   25.95
   1  12   1   20.59   21.20
  -1  12  -1    7.92   17.92
  -1 -12  -1    8.93   21.60
   1  12   2    4.93   19.55
   1 -12   2    7.07   24.16
  -1 -12  -2    0.48   19.75
  -1  12  -2   -2.04   28.11
  -1  12  -2    9.95   17.65
  -1  12  -3   78.80   28.67
   1 -12   3   95.77   26.32
  -1  12  -3   73.18   15.73
  -1 -12  -3   88.70   19.95
   1  12   3   72.66   20.24
  -1  12  -4 1088.92   21.41
   1  12   4 1060.04   32.33
  -1  12  -4 1059.91   35.16
   1  12   4 1026.96   27.72
  -1 -12  -4 1110.03   27.32
   1 -12   4 1107.04   37.24
  -1  12  -4 1127.53   21.25
   1  12   5   -9.47   26.17
  -1  12  -5   19.06   12.55
  -1 -12  -5   10.87   17.65
  -1  12  -5    9.16   26.05
   1  12   5    5.56   18.30
  -1  12  -5   12.76   12.97
   1  12   6 2204.10   39.70
   1  12   6 2340.61   34.09
  -1  12  -6 2363.44   44.63
  -1  12  -6 2384.92   24.59
  -1  12  -7  172.16   12.56
   1  12   7  189.73   28.10
  -1  12  -7  178.64   28.48
   1 -12   8 1896.57   20.58
  -1  12  -8 1872.71   20.28
  -1  12  -8 1874.33   44.44
   1  12   8 1916.00   40.60
   1 -12   9   62.51    9.26
   1  12   9   65.09   16.08
   1  12   9   64.30   27.84
  -1  12  -9   43.32   31.48
  -1  12 -10  723.50   36.32
   1  12  10  699.68   22.20
   1 -12  10  685.03   13.13
   1  12  10  628.79   36.22
   1  12  11    7.77   14.82
   1  12  11  -12.44   28.52
   1 -12  11    7.84    7.94
  -1  12 -11   22.79   29.35
  -1  12 -12   71.94   34.16
   1 -12  12   72.21    8.89
   1  12  12   69.05   16.49
   1  12  12   72.90   34.51
   1 -12  13   39.84    9.24
   1  12  13   20.78   15.17
   1  12  13   33.82   32.13
  -1  12 -13   43.41   28.54
   1 -12  13   35.61    8.87
   1 -12  14   14.62    8.72
  -1  12 -14   27.85   34.42
   1  12  14    7.69   31.01
   1  12  14   15.79   15.69
   1 -12  14    6.99    9.56
   1 -12  15   37.27   10.65
   1  12  15   27.18   15.80
   1  12  15   38.64   33.56
   1  12  15   23.36   18.32
  -1  12 -15   34.93   31.59
   1  12  16   35.98   38.12
   1 -12  16   11.19   11.02
  -1  12 -16   25.21   33.09
  -1  12 -17    2.06   35.83
   1  12  17   18.49   41.53
   1  12  18  194.74   41.19
  -1  12 -18  213.87   36.76
  -1  12 -19   62.09   30.60
   1  12  19   16.13   42.97
   1  12  20  204.74   46.20
  -1  12 -20  214.88   34.05
  -1  12 -21    8.86   34.14
   1  12  21   12.40   39.66
   1  12  22  336.97   45.16
  -1  12 -22  341.02   40.45
  -1  12 -23   69.68   38.62
   1  12  23   48.44   44.21
   1  12  24   85.75   48.22
  -1  12 -24   82.51   39.05
   1  12  25   60.59   46.62
  -1  12 -25   47.38   39.18
   1  12  26    9.20   45.74
  -1  12 -26   34.36   39.93
  -1  12 -27    0.24   39.52
   1  12  27   49.89   48.42
  -1  12 -28   34.03   40.39
   1  12  28   26.40   55.96
  -1  12 -29   24.06   41.06
   1  12  29   11.05   60.61
   1  12  30  136.78   59.98
   1  13 -30   24.06   46.52
   1  13 -29    1.25   41.77
   1  13 -28   32.12   39.32
  -1  13  28   19.84   49.19
  -1  13  28   -4.84   49.10
   1  13 -27   64.39   45.02
  -1  13  27   75.54   50.02
  -1  13  26   36.06   48.50
   1  13 -26   15.86   38.03
  -1  13  25  336.47   50.29
   1  13 -25  292.78   42.48
  -1  13  24  167.04   46.61
   1  13 -24  136.22   43.18
  -1  13  23  523.50   48.75
   1  13 -23  453.91   42.43
   1  13 -22  132.79   39.84
  -1  13  22  114.00   41.82
  -1  13  21  463.22   43.86
   1  13 -21  474.17   46.95
  -1  13  20   34.51   38.94
   1  13 -20   66.95   38.06
   1  13 -19  342.38   37.71
  -1  13  19  349.33   39.99
   1  13 -18   43.92   39.70
  -1  13  18   23.54   36.98
   1  13 -17   -2.63   41.39
  -1  13  17  -29.35   37.78
  -1  13  16   39.67   35.10
   1  13 -16   36.60   39.05
  -1  13  15   77.52   31.12
   1  13 -15   37.00   32.78
   1  13 -14   53.52   34.74
  -1  13  14   84.87   29.07
  -1  13  13  345.48   31.11
   1  13 -13  379.64   39.88
   1  13 -12  138.47   37.35
  -1  13  12  104.01   26.99
  -1  13  11  516.11   29.78
   1  13 -11  489.03   40.63
   1  13 -10  300.70   37.47
  -1  13  10  232.51   26.27
   1  13  -9  716.90   39.97
  -1  13   9  734.11   28.00
   1  13  -8  180.93   33.52
  -1  13   8  191.49   22.13
   1  13  -7  407.80   33.37
  -1  13   7  400.81   24.20
   1  13  -6   66.68    6.23
  -1  13   6   57.77   20.66
   1  13  -6   76.02   25.12
   1  13  -5    0.80   27.96
   1  13  -5    6.43    9.25
  -1  13   5    1.86   19.56
   1  13  -4   -7.99   29.13
  -1  13   4    1.07   27.53
  -1  13   3   -5.95   25.76
   1  13  -3   -8.14   25.03
   1 -13  -2  274.34   26.39
   1  13  -2  262.52   28.02
  -1  13   2  291.70   24.97
  -1  13   1  815.38   28.22
   1 -13  -1  824.60   32.53
   1  13  -1  821.70   31.89
   1  13   0  468.19   27.64
  -1  13   0  466.84   30.73
   1 -13   0  429.86   26.98
  -1  13   0  474.18   24.18
   1 -13   1 1492.79   38.63
  -1 -13  -1 1558.36   34.28
  -1  13  -1 1464.92   38.96
   1  13   1 1465.48   33.61
  -1  13  -1 1501.23   29.68
  -1  13  -2 1328.74   39.22
   1  13   2 1342.10   33.02
  -1 -13  -2 1420.55   32.39
  -1  13  -2 1325.86   26.43
   1 -13   2 1352.61   37.39
   1 -13   3  187.57   25.62
  -1 -13  -3  224.02   22.65
  -1  13  -3  234.99   30.69
   1  13   3  228.98   22.41
  -1  13  -3  207.77   17.35
   1  13   4  282.07   26.15
   1 -13   4  330.70   31.82
  -1 -13  -4  292.60   22.17
  -1  13  -4  298.30   17.45
   1  13   4  269.46   22.55
  -1  13  -4  324.39   17.12
  -1  13  -4  282.31   31.03
  -1  13  -5   25.95   13.76
  -1  13  -5   11.46   26.62
  -1 -13  -5   18.62   18.81
   1  13   5   12.20   19.64
  -1  13  -5   18.85   13.38
   1 -13   5   18.02   27.69
   1  13   5    8.29   26.86
   1  13   6   34.75   24.53
  -1  13  -6   45.54   23.76
  -1  13  -6   34.98   13.02
  -1  13  -6   42.44   12.38
   1  13   6   36.77   18.97
  -1  13  -7   64.31   12.03
   1  13   7   52.27   23.56
   1  13   7   53.32   19.34
  -1  13  -7   55.27   29.38
  -1  13  -8   -1.65   31.84
  -1  13  -8   -1.37   10.33
   1  13   8   -0.74   24.24
  -1  13  -9  224.56   30.26
   1  13   9  282.97   27.78
   1 -13  10  138.29    9.24
  -1  13 -10  144.40   33.82
   1  13  10  115.15   30.81
   1  13  10  147.05   18.26
   1 -13  11  662.40   12.20
   1  13  11  640.48   38.29
  -1  13 -11  684.83   39.05
   1  13  11  692.86   23.14
   1  13  12   47.79   16.53
   1 -13  12   42.97    7.43
   1  13  12   28.50   33.08
  -1  13 -12   48.89   33.67
  -1  13 -13  512.34   37.48
   1  13  13  524.02   36.43
   1 -13  13  504.70   10.51
  -1  13 -14  217.01   38.37
   1  13  14  204.96   35.39
   1  13  15  208.56   35.47
  -1  13 -15  174.04   33.47
   1  13  16  324.13   37.43
  -1  13 -16  333.75   37.40
   1  13  17  149.72   40.83
  -1  13 -17   86.84   37.14
  -1  13 -18   87.21   35.99
   1  13  18   47.16   40.09
  -1  13 -19   16.87   34.21
   1  13  19   22.44   42.63
   1  13  20   16.68   37.89
  -1  13 -20    7.25   30.96
   1  13  21  163.00   47.19
  -1  13 -21  178.48   34.29
  -1  13 -22    1.73   32.85
   1  13  22   17.49   48.28
  -1  13 -23  572.84   42.17
   1  13  23  662.15   55.93
   1  13  24  160.71   50.96
  -1  13 -24  144.50   37.63
  -1  13 -25  482.49   43.30
   1  13  25  560.66   56.70
   1  13  26  155.37   54.32
  -1  13 -26   98.04   37.83
   1  13  27  294.20   59.19
  -1  13 -27  326.12   40.67
   1  13  28   89.52   58.70
  -1  13 -28   20.83   35.56
   1  13  29   52.44   58.75
  -1  13 -29   64.80   37.91
   1  13  30    7.52   52.08
   1  14 -29   86.90   47.41
   1  14 -28  101.94   39.67
  -1  14  28   22.13   53.18
  -1  14  27  121.12   47.24
   1  14 -27   61.12   44.53
  -1  14  26  122.71   46.12
   1  14 -26  104.05   45.51
   1  14 -25   31.99   35.37
  -1  14  25   22.76   43.59
   1  14 -24   62.24   43.91
  -1  14  24   44.35   42.63
   1  14 -23   50.67   41.89
  -1  14  23   34.28   42.31
  -1  14  22   14.67   42.41
   1  14 -22   21.16   33.77
   1  14 -21  163.42   42.69
  -1  14  21  151.18   40.59
   1  14 -20  249.52   43.64
  -1  14  20  250.75   41.01
  -1  14  19  171.83   37.60
   1  14 -19  196.53   35.97
   1  14 -18  590.96   44.62
  -1  14  18  639.52   42.57
  -1  14  17  191.81   37.57
   1  14 -17  215.63   43.64
  -1  14  16  544.44   37.27
   1  14 -16  408.95   45.19
   1  14 -15  145.73   36.80
  -1  14  15  174.04   32.55
  -1  14  14  291.23   31.95
   1  14 -14  319.97   37.38
  -1  14  13   59.47   29.72
   1  14 -13   86.25   37.36
   1  14 -12   54.83   38.20
  -1  14  12   47.43   27.64
  -1  14  11  -12.13   26.60
   1  14 -11   24.36   37.61
   1  14 -10   14.42   36.60
  -1  14  10   -5.76   26.06
  -1  14   9  148.20   24.40
   1  14  -9  153.82   36.13
  -1  14   8   60.10   22.04
   1  14  -8   52.27   34.67
  -1  14   7  403.49   25.71
   1  14  -7  367.56   36.74
  -1  14   6  203.17   22.80
   1  14  -6  206.07   33.65
   1  14  -6  216.79    8.75
   1  14  -5  297.80   32.93
  -1  14   5  271.43   32.31
  -1  14   5  305.97   23.48
   1  14  -5  315.41   12.89
  -1  14   4  364.28   29.32
   1  14  -4  374.33   29.90
  -1  14   3  285.33   26.87
   1  14  -3  273.25   28.18
  -1  14   2  484.25   28.49
   1 -14  -2  513.54   30.48
   1  14  -2  497.88   32.04
   1  14  -1  110.81   26.58
   1 -14  -1  148.99   27.95
  -1  14   1   94.95   27.86
  -1  14   1  129.36   23.12
   1 -14   0  124.05   27.69
  -1  14   0  109.96   24.26
  -1 -14   0  135.56   25.14
  -1  14   0  115.21   21.47
   1  14   0  110.68   22.91
  -1  14  -1   -1.76   26.00
   1 -14   1   15.73   27.34
  -1 -14  -1   -0.12   22.07
  -1  14  -1    8.36   18.98
   1  14   1    1.76   24.66
  -1 -14  -2   52.48   22.24
   1  14   2   44.09   21.86
  -1  14  -2   28.56   29.55
  -1  14  -2   52.88   18.01
   1 -14   2   54.18   29.10
   1  14   3    6.35   22.00
  -1 -14  -3   10.28   21.21
   1 -14   3    7.31   24.34
  -1  14  -3    7.05   27.48
  -1  14  -3   14.41   17.68
   1  14   4  233.25   29.33
   1  14   4  248.46   23.73
  -1  14  -4  251.15   28.10
   1 -14   4  245.91   32.47
  -1  14  -4  239.53   17.28
  -1  14  -4  269.53   16.95
  -1 -14  -4  243.11   23.18
   1  14   5  506.56   30.52
  -1  14  -5  542.20   35.57
   1 -14   5  557.07   35.54
  -1  14  -5  515.66   18.55
  -1 -14  -5  509.31   25.01
   1  14   5  510.58   25.02
  -1  14  -5  566.70   18.20
  -1  14  -6  497.03   17.11
  -1  14  -6  519.67   16.94
   1 -14   6  516.36   35.92
   1  14   6  463.22   24.68
  -1  14  -6  491.67   34.00
   1  14   6  451.30   28.67
   1  14   7  185.61   26.30
  -1  14  -7  212.97   31.59
   1  14   7  179.56   21.66
  -1  14  -7  213.26   14.08
   1  14   8  156.06   27.88
  -1  14  -8  153.80   34.41
  -1  14  -8  150.79   12.15
   1  14   8  147.54   21.06
  -1  14  -9  165.62   30.91
   1  14   9  219.42   31.41
  -1  14  -9  174.66   10.88
   1  14  10   27.68   30.92
  -1  14 -10   35.86   35.52
  -1  14 -11   59.38   33.45
   1  14  11    9.07   32.14
  -1  14 -12   -2.61   33.90
   1  14  12  -27.87   32.26
   1  14  13    5.58   36.37
  -1  14 -13   65.00   38.36
   1  14  14    1.38   37.60
  -1  14 -14  -13.42   33.34
  -1  14 -15    4.52   32.36
   1  14  15    4.06   38.09
  -1  14 -16   54.79   37.58
   1  14  16   46.15   37.92
   1  14  17   94.12   35.02
  -1  14 -17   79.82   37.71
  -1  14 -18  302.41   38.68
   1  14  18  354.34   42.22
  -1  14 -19   95.11   34.92
   1  14  19   93.13   38.20
   1  14  20  233.13   46.68
  -1  14 -20  256.04   36.30
   1  14  21  294.07   45.08
  -1  14 -21  287.08   36.77
   1  14  22  131.80   42.76
  -1  14 -22  100.25   34.19
   1  14  23   73.99   48.49
  -1  14 -23  102.83   35.32
  -1  14 -24    3.46   34.77
   1  14  24  -19.59   50.07
  -1  14 -25   10.12   35.58
   1  14  25  -18.56   52.22
   1  14  26   55.73   54.86
  -1  14 -26   69.45   36.77
  -1  14 -27   22.84   36.71
   1  14  27   53.24   56.36
   1  14  28  176.20   59.01
  -1  14 -28  144.06   40.41
  -1  14 -29   60.06   39.91
   1  14  29   72.78   53.87
   1  14  30   83.43   53.85
   1  15 -29   16.05   48.50
   1  15 -28   18.11   40.99
   1  15 -27   15.35   43.35
  -1  15  27  -27.80   52.57
   1  15 -26  152.32   47.92
  -1  15  26  179.66   49.39
  -1  15  25  111.35   47.65
   1  15 -25   66.94   37.42
  -1  15  24  579.14   50.96
   1  15 -24  550.40   49.68
  -1  15  23  143.93   43.29
   1  15 -23  111.91   44.38
   1  15 -22  583.51   43.01
  -1  15  22  700.45   47.60
   1  15 -21  110.22   42.84
  -1  15  21  106.71   41.68
   1  15 -20  679.13   50.49
  -1  15  20  676.46   44.42
  -1  15  19   52.01   37.44
   1  15 -19   78.25   35.40
  -1  15  18  288.90   38.75
   1  15 -18  237.50   41.26
   1  15 -17   27.47   41.69
  -1  15  17   49.13   30.74
   1  15 -16  -14.26   39.30
  -1  15  16   30.24   30.19
  -1  15  15   22.58   31.09
   1  15 -15    5.17   32.38
  -1  15  14  102.39   30.34
   1  15 -14  114.88   38.08
   1  15 -13   27.40   39.99
  -1  15  13   -2.04   29.55
  -1  15  12  296.10   31.10
   1  15 -12  290.56   42.38
   1  15 -11   44.01   37.36
  -1  15  11   26.91   27.21
   1  15 -10  577.61   39.57
  -1  15  10  585.91   30.19
  -1  15   9   10.51   24.85
   1  15  -9    2.29   29.94
  -1  15   8  833.95   31.24
   1  15  -8  828.36   37.11
   1  15  -7   78.14   27.97
  -1  15   7   85.49   23.94
   1  15  -6  567.15   32.85
  -1  15   6  553.92   28.81
   1  15  -6  599.45   12.53
  -1  15   5   83.36   23.43
   1  15  -5   87.59   12.34
  -1  15   5   68.04   31.06
   1  15  -5   81.10   26.67
   1  15  -4   55.97   14.35
  -1  15   4   55.37   26.24
   1  15  -4   51.11   27.58
  -1  15   3   -1.57   24.72
   1  15  -3   -1.83   27.88
  -1  15   2   41.32   23.72
   1  15  -2   26.07   28.20
   1 -15  -2   39.75   26.64
   1 -15  -1   41.56   28.25
  -1  15   1   41.55   23.72
  -1  15   1   30.29   22.90
   1  15  -1   29.55   27.93
  -1  15   0  783.77   28.90
  -1 -15   0  774.35   32.00
  -1  15   0  778.01   36.15
   1  15   0  769.12   33.21
   1 -15   0  814.76   35.91
   1 -15   1   57.20   26.31
   1  15   1   51.69   23.53
  -1  15  -1   68.74   20.46
  -1  15  -1   54.75   23.86
  -1 -15  -1   59.25   25.32
   1  15   2  541.58   28.01
   1 -15   2  553.40   34.34
  -1 -15  -2  579.87   28.51
  -1  15  -2  548.07   35.56
  -1  15  -2  573.02   23.17
   1  15   3   14.02   23.42
  -1  15  -3   33.97   24.43
   1 -15   3   29.49   27.51
  -1 -15  -3   25.06   23.39
  -1  15  -3   23.57   17.24
  -1  15  -4  178.25   33.39
  -1 -15  -4  184.86   24.13
   1  15   4  173.22   29.24
  -1  15  -4  179.51   18.57
  -1  15  -4  183.57   17.78
   1 -15   4  174.03   33.16
   1  15   4  166.79   24.46
  -1  15  -5    9.59   15.99
   1  15   5    2.28   27.17
  -1  15  -5   12.28   15.22
   1  15   5    2.24   21.64
   1 -15   5   -0.28   32.40
  -1 -15  -5   13.04   21.30
  -1  15  -5   17.96   25.35
  -1  15  -6   61.84   14.16
   1  15   6   57.99   26.85
  -1  15  -6   52.54   14.44
   1  15   6   49.72   21.99
  -1  15  -6   68.58   34.02
   1 -15   6   64.53   33.75
  -1  15  -7   46.28   13.45
   1  15   7   42.53   25.84
  -1  15  -7   46.57   26.80
   1  15   7   34.07   21.40
  -1  15  -8   77.66   35.93
  -1  15  -8   57.48   12.17
   1  15   8   54.43   29.44
   1  15   8   66.57   21.93
  -1  15  -9   18.61   32.93
   1  15   9   18.95   20.80
  -1  15  -9   26.28    9.66
   1  15   9   31.20   30.94
   1  15  10  291.00   30.47
  -1  15 -10  236.66   35.39
  -1  15 -11    5.09   37.74
   1  15  11  -18.20   35.82
   1  15  12  347.49   38.01
  -1  15 -12  367.25   38.80
   1  15  13   -0.26   32.36
  -1  15 -13    7.09   31.24
   1  15  14  468.67   38.50
  -1  15 -14  493.60   42.82
  -1  15 -15   -3.42   38.62
   1  15  15   10.60   33.23
  -1  15 -16  257.53   39.57
   1  15  16  251.82   37.92
   1  15  17   19.17   37.76
  -1  15 -17   32.91   34.71
   1  15  18    2.29   34.67
  -1  15 -18    4.73   31.56
  -1  15 -19   23.90   30.88
   1  15  19  -37.09   40.12
   1  15  20   52.00   40.40
  -1  15 -20   87.96   33.51
  -1  15 -21   24.04   32.71
   1  15  21  -42.00   46.03
  -1  15 -22  263.77   37.28
   1  15  22  282.38   48.62
   1  15  23   43.63   42.91
  -1  15 -23   74.70   34.85
   1  15  24  589.76   51.86
  -1  15 -24  564.61   43.91
  -1  15 -25   26.17   35.98
   1  15  25   46.15   49.34
   1  15  26  496.66   57.89
  -1  15 -26  431.72   43.38
  -1  15 -27   44.89   40.26
   1  15  27    7.92   52.37
  -1  15 -28   73.92   42.84
   1  15  28  126.25   54.30
   1  15  29   58.18   52.25
  -1  15 -29   16.42   42.75
   1  16 -28    5.07   41.42
   1  16 -27  313.58   49.14
   1  16 -26   16.97   47.14
  -1  16  26   48.80   48.47
  -1  16  26  -10.88   49.09
  -1  16  25  206.94   47.26
   1  16 -25  215.22   39.89
  -1  16  24   11.03   42.60
   1  16 -24   63.49   45.22
   1  16 -23   30.12   43.23
  -1  16  23   39.99   41.08
   1  16 -22   14.85   34.90
  -1  16  22   13.49   41.71
   1  16 -21   95.94   44.83
  -1  16  21   99.16   39.33
  -1  16  20  -16.54   38.83
   1  16 -20   18.18   41.78
   1  16 -19  287.37   37.91
  -1  16  19  316.28   38.74
  -1  16  18  -28.76   33.95
   1  16 -18   -4.52   41.41
   1  16 -17  689.57   48.93
  -1  16  17  802.96   38.38
   1  16 -16   17.49   34.43
  -1  16  16   15.81   29.53
  -1  16  15  543.79   35.05
   1  16 -15  563.74   44.84
  -1  16  14   23.14   30.70
   1  16 -14   33.35   42.13
   1  16 -13  205.50   42.41
  -1  16  13  199.88   31.69
   1  16 -12   36.80   34.22
  -1  16  12   28.27   29.77
   1  16 -11   15.84   33.35
  -1  16  11  -27.78   28.86
  -1  16  10   90.08   27.08
   1  16 -10   48.73   37.86
   1  16  -9  123.93   38.82
  -1  16   9  150.87   26.26
  -1  16   8   98.56   25.55
   1  16  -8   80.38   38.76
   1  16  -7  727.42   42.59
  -1  16   7  673.47   31.49
   1  16  -7  675.56   10.53
   1  16  -7  640.34   10.00
  -1  16   6   91.60   30.88
   1  16  -6  103.34   35.64
   1  16  -6  103.90   10.28
  -1  16   6   80.83   24.68
  -1  16   5 1107.21   34.69
   1  16  -5 1108.76   20.27
   1  16  -5 1077.01   42.09
  -1  16   5 1051.89   41.16
  -1  16   4   61.12   27.43
   1  16  -4   97.39   15.89
   1  16  -4   71.65   31.89
  -1  16   3  812.81   34.44
   1  16  -3  828.19   37.68
  -1  16   2  172.61   28.02
   1  16  -2  199.33   30.59
   1 -16  -2  188.01   28.14
  -1  16   2  193.26   27.26
   1 -16  -1  275.54   29.12
  -1  16   1  230.98   26.93
  -1 -16   1  221.14   29.00
   1  16  -1  258.44   30.41
  -1  16   1  229.09   32.37
  -1  16   0  366.77   25.55
   1 -16   0  376.43   32.07
  -1 -16   0  369.55   31.01
  -1  16   0  332.19   32.34
   1  16   0  401.91   31.29
  -1  16  -1   68.78   21.89
   1  16   1   71.74   27.70
   1 -16   1   57.05   31.65
  -1 -16  -1   78.51   27.34
  -1  16  -1   72.18   27.31
   1  16   2   82.89   27.42
   1 -16   2   52.12   26.94
  -1  16  -2   76.99   19.62
  -1 -16  -2   77.25   24.84
  -1  16  -2   64.21   32.65
   1  16   3   21.07   25.49
   1 -16   3   13.01   30.70
  -1  16  -3   27.43   29.18
  -1  16  -3   15.29   18.52
  -1 -16  -3   12.81   24.11
   1  16   4  113.55   27.29
   1 -16   4  161.39   34.70
  -1  16  -4  127.63   18.89
   1  16   4  120.10   25.76
  -1  16  -4  116.98   31.70
  -1 -16  -4  131.85   25.07
  -1  16  -4  148.64   18.22
   1  16   5  673.93   30.41
   1  16   5  627.14   33.76
  -1 -16  -5  685.48   29.80
  -1  16  -5  699.57   22.05
  -1  16  -5  674.50   40.32
  -1  16  -5  718.61   21.80
   1 -16   5  662.29   40.13
  -1  16  -6  155.79   31.17
   1 -16   6  142.79   34.28
  -1  16  -6  160.34   16.40
   1  16   6  174.15   25.38
   1  16   6  144.26   31.99
  -1  16  -6  148.91   16.62
   1  16   7 1252.38   41.07
   1  16   7 1224.99   33.97
  -1  16  -7 1226.34   21.97
   1 -16   7 1249.29   43.38
  -1  16  -7 1191.00   44.88
   1  16   8  209.39   24.76
   1  16   8  220.71   29.67
  -1  16  -8  209.86   39.37
  -1  16  -8  218.33   13.62
  -1  16  -9  278.30   36.73
   1  16   9  276.44   25.12
   1  16   9  303.65   34.73
  -1  16  -9  270.71   11.78
   1  16  10  127.19   29.42
  -1  16 -10   70.65   31.96
   1  16  10  101.47   22.55
  -1  16 -11   24.83   38.07
   1  16  11   -4.04   35.36
  -1  16 -12   23.51   39.72
   1  16  12  -17.18   37.25
  -1  16 -13   67.60   39.31
   1  16  13   24.66   37.72
  -1  16 -14   -3.42   34.68
   1  16  14  -11.39   36.78
  -1  16 -15   51.03   30.34
   1  16  15   37.92   37.17
  -1  16 -16   24.09   31.34
   1  16  16   19.97   37.28
  -1  16 -17  476.11   39.44
   1  16  17  486.67   40.87
  -1  16 -18    4.01   34.42
   1  16  18    9.46   34.40
  -1  16 -19  597.68   43.98
   1  16  19  650.73   47.24
  -1  16 -20  -18.28   38.10
   1  16  20  -27.05   40.76
   1  16  21  412.28   48.47
  -1  16 -21  422.79   43.96
  -1  16 -22    2.48   37.74
   1  16  22  -28.88   47.99
  -1  16 -23   89.50   38.72
   1  16  23   94.28   47.71
  -1  16 -24   13.98   36.65
   1  16  24    1.94   42.80
  -1  16 -25    2.46   36.32
   1  16  25  -45.77   44.90
   1  16  26   -2.68   46.95
  -1  16 -26   36.63   37.28
  -1  16 -27  113.60   41.04
   1  16  27   87.68   50.11
   1  16  28   -3.49   50.10
  -1  16 -28  -10.63   42.72
   1  16  29  171.33   54.56
  -1  16 -29  187.58   46.62
   1  17 -27   -1.57   48.26
   1  17 -26   47.62   47.06
  -1  17  26   27.94   50.34
   1  17 -25   77.30   41.34
  -1  17  25   42.28   49.27
  -1  17  25   61.92   44.63
   1  17 -24  228.96   49.96
  -1  17  24  289.80   45.18
   1  17 -23   30.80   39.84
  -1  17  23   19.33   43.66
   1  17 -22  249.89   45.20
  -1  17  22  227.90   42.32
   1  17 -21    3.23   44.76
  -1  17  21    4.07   40.05
  -1  17  20  164.40   39.35
   1  17 -20  154.24   38.46
   1  17 -19   87.62   42.26
  -1  17  19   87.52   37.99
  -1  17  18   57.51   33.03
   1  17 -18   -8.21   43.05
  -1  17  17   70.91   31.37
   1  17 -17   35.64   34.86
  -1  17  16  267.70   33.58
   1  17 -16  201.74   41.92
   1  17 -15   25.67   41.58
  -1  17  15   13.43   30.21
   1  17 -14  187.86   38.43
  -1  17  14  154.78   30.38
   1  17 -13   31.13   34.53
  -1  17  13   -1.32   30.84
   1  17 -12  334.41   44.57
  -1  17  12  350.72   32.81
   1  17 -11   53.42   40.73
  -1  17  11    3.42   28.84
   1  17 -10  337.81   40.20
  -1  17  10  396.04   30.96
  -1  17   9  268.96   28.92
   1  17  -9  247.12   34.04
  -1  17   8  124.44   26.69
   1  17  -8  118.01   36.60
   1  17  -7   97.81    8.17
   1  17  -7   85.78    8.10
  -1  17   7   88.32   33.94
   1  17  -7  113.19   39.03
  -1  17   7   92.00   26.32
   1  17  -6    5.90   37.19
  -1  17   6   -8.52   26.24
  -1  17   6  -12.21   31.68
   1  17  -6   21.78   11.04
  -1  17   5   26.80   25.78
  -1  17   5    0.58   32.47
   1  17  -5   28.73   14.44
   1  17  -5   18.83   35.10
   1  17  -4   -1.88   16.16
  -1  17   4  -17.78   28.89
   1  17  -4    1.12   32.22
   1  17  -3    0.15   18.64
   1  17  -3   -1.32   28.39
  -1  17   3   26.50   31.13
  -1  17   3   -1.16   29.15
   1  17  -2  175.22   29.27
  -1  17   2  179.78   32.25
  -1  17   2  189.07   28.03
   1 -17  -2  197.12   29.69
  -1  17   1   58.15   28.70
   1  17  -1   75.17   27.33
   1 -17  -1   77.90   31.47
  -1 -17   1   75.08   30.11
  -1  17   1   72.62   25.67
   1 -17   0  507.38   36.69
  -1 -17   0  485.57   31.58
  -1  17   0  481.61   31.99
  -1  17   0  506.97   27.88
   1  17   0  477.95   32.72
  -1 -17  -1    6.78   27.03
   1  17   1    6.61   27.88
  -1  17  -1    3.81   31.08
   1 -17   1   -0.04   30.40
  -1  17  -1   19.53   21.97
  -1  17  -2  637.83   26.34
   1 -17   2  602.37   36.59
  -1 -17  -2  585.76   31.93
  -1  17  -2  585.68   39.79
   1  17   2  593.41   33.71
   1 -17   3   22.38   33.93
  -1 -17  -3   23.54   25.46
  -1  17  -3   22.22   33.88
   1  17   3   37.21   27.79
  -1  17  -3    9.25   19.48
  -1  17  -4  186.10   21.37
   1 -17   4  174.34   36.35
  -1  17  -4  210.79   20.63
  -1 -17  -4  214.12   27.67
   1  17   4  198.56   28.77
  -1  17  -4  183.02   31.90
   1 -17   5   13.23   34.21
   1  17   5   13.31   25.80
   1  17   5   17.03   32.16
  -1  17  -5   24.38   30.64
  -1 -17  -5   43.46   24.60
  -1  17  -5   41.67   16.71
  -1  17  -5   31.49   18.09
   1  17   6    1.82   24.62
   1 -17   6   -1.96   29.98
  -1  17  -6   -4.40   35.92
  -1  17  -6    4.28   16.46
  -1  17  -6    2.33   15.89
   1  17   6   -4.69   29.05
   1  17   7   -9.04   31.92
   1 -17   7    8.44   36.23
  -1  17  -7   18.53   37.32
  -1  17  -7    3.63   14.85
   1  17   7   -4.96   24.21
   1 -17   8   72.91   34.37
   1  17   8   62.47   24.33
  -1  17  -8   38.04   36.25
  -1  17  -8   68.93   13.26
   1  17   8   78.78   31.05
   1  17   9   55.49   33.61
  -1  17  -9   14.89   32.19
   1  17   9   12.73   23.70
  -1  17  -9   24.50   10.63
  -1  17 -10  218.09   35.39
   1  17  10  260.30   32.02
   1  17  10  234.73   25.38
   1  17  11   36.90   23.55
   1  17  11   62.80   34.52
  -1  17 -11   36.88   37.64
  -1  17 -12  356.44   44.06
   1  17  12  332.08   40.53
   1  17  13   87.45   38.66
  -1  17 -13  113.07   41.39
  -1  17 -14  299.77   42.44
   1  17  14  309.03   40.63
  -1  17 -15   42.49   38.59
   1  17  15   30.62   37.16
  -1  17 -16  222.14   40.36
   1  17  16  244.33   38.76
   1  17  17   22.05   33.41
  -1  17 -17   58.65   38.54
   1  17  18  130.87   40.55
  -1  17 -18  139.24   40.71
  -1  17 -19   98.01   40.88
   1  17  19  116.55   37.66
   1  17  20   -0.21   42.82
  -1  17 -20   13.73   41.12
   1  17  21   30.86   40.17
  -1  17 -21   67.92   42.48
  -1  17 -22   88.51   42.99
   1  17  22   98.82   48.34
  -1  17 -23   11.14   43.77
   1  17  23   -5.99   47.98
   1  17  24  348.38   50.89
  -1  17 -24  430.97   48.93
  -1  17 -25   42.89   41.69
   1  17  25   81.10   46.94
   1  17  26  179.09   50.00
  -1  17 -26  170.60   41.93
  -1  17 -27   18.68   39.00
   1  17  27   10.87   48.64
  -1  17 -28   99.52   41.69
   1  17  28   82.98   50.98
   1  18 -26   67.79   40.92
  -1  18  25   52.69   48.04
   1  18 -25   -0.37   47.48
   1  18 -24   17.26   46.00
  -1  18  24  -12.04   51.20
  -1  18  24   27.24   45.06
   1  18 -23   10.42   38.88
  -1  18  23  -15.69   41.98
   1  18 -22   29.73   46.38
  -1  18  22   10.45   39.70
   1  18 -21  111.40   40.59
  -1  18  21   67.79   40.90
   1  18 -20  188.06   44.19
  -1  18  20  151.36   39.55
   1  18 -19  110.08   45.70
  -1  18  19  113.44   37.07
   1  18 -18  164.39   36.46
  -1  18  18  179.10   33.39
  -1  18  17  281.13   34.26
   1  18 -17  249.27   45.58
  -1  18  16  156.39   32.17
   1  18 -16  138.62   43.04
   1  18 -15  136.72   32.74
  -1  18  15  117.08   30.37
  -1  18  14  168.15   30.39
   1  18 -14  186.81   41.46
  -1  18  13  -18.48   29.60
   1  18 -13    6.77   39.62
   1  18 -12  290.26   36.98
  -1  18  12  276.51   31.95
  -1  18  11  115.59   28.67
   1  18 -11  106.14   39.69
  -1  18  10    4.23   28.16
   1  18 -10   21.42   42.23
  -1  18   9  494.67   42.92
  -1  18   9  502.49   33.20
   1  18  -9  473.13   43.04
  -1  18   8  812.58   35.40
   1  18  -8  760.70   40.35
  -1  18   8  765.62   42.17
  -1  18   7 1016.11   44.75
  -1  18   7 1049.56   37.28
   1  18  -7 1009.44   15.11
   1  18  -7  952.95   14.50
   1  18  -7  974.78   47.19
  -1  18   6  570.22   38.11
  -1  18   6  611.56   33.52
   1  18  -6  665.49   16.45
   1  18  -6  634.40   44.87
  -1  18   5 1272.95   38.57
   1  18  -5 1262.77   47.76
  -1  18   5 1167.75   43.05
   1  18  -5 1302.63   23.46
   1  18  -4  365.09   35.36
   1  18  -4  379.97   20.34
  -1  18   4  352.81   33.86
  -1  18   4  328.54   34.53
  -1  18   3  814.22   37.82
  -1  18   3  820.00   39.05
   1  18  -3  811.22   39.50
   1  18  -3  855.82   26.42
  -1  18   2  205.78   33.06
   1  18  -2  174.94   35.19
  -1 -18   2  193.62   34.87
   1 -18  -2  230.95   34.96
  -1  18   2  178.27   29.50
   1 -18  -1  706.16   38.59
  -1  18   1  684.48   38.37
   1  18  -1  718.54   39.92
  -1  18   1  664.44   32.82
  -1 -18   1  763.34   38.27
   1  18   0  139.17   32.51
  -1  18   0  129.31   26.75
   1 -18   0  152.15   33.40
  -1 -18   0  139.32   30.24
  -1  18   0  118.10   33.37
  -1 -18  -1   69.69   27.49
  -1  18  -1   93.96   35.15
  -1  18  -1  120.62   23.99
   1 -18   1   74.51   30.74
   1  18   1   92.28   28.77
   1  18   2   32.29   26.64
  -1  18  -2   44.14   22.66
  -1  18  -2   21.24   35.62
   1 -18   2   -0.06   34.14
  -1 -18  -2   24.54   27.33
   1  18   3  154.30   29.83
  -1 -18  -3  133.40   27.54
   1 -18   3  156.79   37.47
  -1  18  -3  137.72   37.21
  -1  18  -3  152.06   22.87
  -1  18  -4  121.15   37.70
  -1  18  -4  125.10   20.50
   1  18   4  135.63   29.47
  -1  18  -4  135.00   21.88
   1 -18   4  134.17   37.79
  -1 -18  -4  136.22   27.25
   1  18   5  967.24   42.04
  -1  18  -5  952.85   25.40
  -1  18  -5  935.69   45.23
  -1  18  -5  915.62   25.73
  -1 -18  -5 1001.86   35.53
   1 -18   5  990.34   45.07
   1  18   5  918.02   34.76
  -1  18  -6  232.28   37.14
  -1  18  -6  200.95   18.13
   1  18   6  169.94   31.23
   1  18   6  200.41   27.76
   1 -18   6  199.13   33.67
  -1  18  -6  214.75   19.15
   1  18   7 1798.41   48.81
   1  18   7 1718.29   41.56
  -1  18  -7 1778.69   26.32
  -1  18  -7 1763.97   49.96
   1 -18   7 1767.13   54.80
  -1  18  -7 1768.23   26.16
  -1  18  -8  397.07   16.36
   1 -18   8  399.03   37.43
   1  18   8  406.23   37.41
   1  18   8  382.24   28.48
  -1  18  -8  400.31   35.71
  -1  18  -9 1001.10   17.51
   1 -18   9 1028.14   47.69
  -1  18  -9  951.72   44.61
   1  18   9  988.84   40.13
   1  18   9  977.89   34.27
   1  18  10  244.14   26.77
   1  18  10  300.59   35.75
  -1  18 -10  263.50   39.66
  -1  18 -11  366.76   42.36
   1  18  11  420.58   38.69
   1  18  11  366.91   27.59
   1  18  12   13.88   23.00
  -1  18 -12   29.92   38.07
   1  18  12  -15.00   36.84
   1  18  13  124.61   37.75
  -1  18 -13  155.80   39.82
   1  18  13  169.71   23.42
   1  18  14   16.12   36.65
  -1  18 -14   33.73   38.42
  -1  18 -15   18.36   37.36
   1  18  15  -13.49   37.25
   1  18  16  150.34   37.06
  -1  18 -16  137.42   39.13
  -1  18 -17   92.83   38.72
   1  18  17   74.18   34.27
  -1  18 -18  346.45   41.07
   1  18  18  361.67   43.53
   1  18  19  230.03   37.93
  -1  18 -19  208.20   38.09
   1  18  20  356.00   45.59
  -1  18 -20  268.37   37.29
  -1  18 -21  195.92   37.53
   1  18  21  200.57   42.86
   1  18  22   54.90   46.46
  -1  18 -22   57.45   38.80
  -1  18 -23  167.83   44.92
   1  18  23  151.90   50.87
   1  18  24    5.94   47.69
  -1  18 -24  -10.20   45.03
  -1  18 -25   48.91   47.44
   1  18  25   34.81   46.64
  -1  18 -26    7.35   46.78
   1  18  26   12.55   47.23
   1  18  27   14.38   50.71
  -1  18 -27   10.26   44.18
   1  18  28   -2.34   51.92
   1  19 -25  162.26   52.29
  -1  19  24   44.80   41.64
   1  19 -24   42.63   39.90
   1  19 -23  161.07   49.94
  -1  19  23  127.65   42.40
  -1  19  23   74.21   53.03
  -1  19  22   19.03   41.13
   1  19 -22   31.81   41.09
  -1  19  22   38.75   46.21
  -1  19  21   69.58   38.84
   1  19 -21   47.88   43.58
   1  19 -20   35.59   45.55
  -1  19  20  -18.20   39.49
  -1  19  19   16.02   32.53
   1  19 -19   -0.15   34.87
  -1  19  18   23.07   31.89
   1  19 -18    3.97   44.63
   1  19 -17    2.16   40.05
  -1  19  17    1.30   30.28
   1  19 -16    9.81   38.56
  -1  19  16    3.39   29.67
   1  19 -15  176.18   44.08
  -1  19  15  163.49   31.76
   1  19 -14   56.96   34.26
  -1  19  14   67.89   29.61
   1  19 -13  415.46   43.39
  -1  19  13  433.57   34.75
   1  19 -12   83.59   41.80
  -1  19  12   86.06   29.73
   1  19 -11  672.85   41.57
  -1  19  11  752.77   35.71
   1  19 -10    2.53   39.51
  -1  19  10   26.31   28.09
  -1  19  10  -25.22   42.54
  -1  19   9  231.40   30.03
   1  19  -9  239.40   43.90
  -1  19   9  219.59   39.90
   1  19  -8    7.99   34.08
  -1  19   8  -10.27   27.70
  -1  19   8  -19.92   34.69
  -1  19   7   -9.83   35.16
   1  19  -7   -5.42   37.57
  -1  19   7   -3.91   27.71
   1  19  -7    6.52    9.42
   1  19  -6   10.15   40.81
  -1  19   6   -9.65   33.57
   1  19  -6   30.34   13.16
  -1  19   6    4.82   28.34
  -1  19   5  262.37   34.62
   1  19  -5  258.89   38.44
   1  19  -5  296.46   18.63
  -1  19   5  252.29   36.10
  -1  19   5  298.02   31.96
  -1  19   4   76.08   31.52
   1  19  -4   57.98   33.29
   1  19  -4   63.59   18.46
  -1  19   4   56.98   28.91
   1  19  -3  416.67   24.30
  -1 -19   3  421.13   36.76
  -1  19   3  430.15   35.58
  -1  19   3  400.30   35.28
   1  19  -3  390.12   40.79
  -1  19   2  101.07   30.13
  -1  19   2  123.96   35.24
   1 -19  -2  122.03   32.94
   1  19  -2  111.99   36.44
  -1 -19   2  117.03   31.59
   1  19  -2   90.56   22.91
  -1  19   1  515.17   32.54
  -1  19   1  518.20   40.29
   1  19  -1  485.43   34.23
  -1 -19   1  516.41   34.69
   1 -19  -1  573.78   38.78
  -1  19   0   85.11   26.59
  -1  19   0   93.07   37.41
   1  19   0   80.65   32.95
   1 -19   0   71.87   31.60
  -1 -19   0   89.63   32.99
   1  19   1  653.75   38.82
  -1  19  -1  716.40   31.38
   1 -19   1  692.02   42.33
  -1  19  -1  637.61   42.54
  -1 -19  -1  684.89   35.44
  -1 -19  -2  124.61   29.83
  -1  19  -2  141.09   24.32
  -1  19  -2  114.75   37.79
   1  19   2  109.01   29.02
   1 -19   2  127.94   38.06
  -1  19  -3  709.14   44.21
   1  19   3  686.49   36.23
  -1  19  -3  713.14   28.99
  -1 -19  -3  722.09   35.26
   1 -19   3  707.83   44.58
  -1  19  -4  158.61   39.29
   1  19   4  176.48   31.20
  -1  19  -4  165.05   22.92
   1 -19   4  203.19   39.24
  -1 -19  -4  194.10   29.11
   1  19   4  141.95   33.32
  -1  19  -5  665.64   24.30
   1  19   5  578.91   40.74
  -1  19  -5  606.45   44.10
  -1  19  -5  710.13   25.34
   1 -19   5  650.43   41.86
  -1 -19  -5  687.28   33.60
   1  19   5  631.03   33.61
  -1  19  -6   31.85   17.51
   1  19   6   16.25   27.85
   1  19   6   13.07   33.61
  -1  19  -6   32.09   39.02
   1 -19   6   21.65   35.85
  -1  19  -6   40.67   18.08
   1  19   7   19.16   26.34
   1 -19   7   10.04   37.84
   1  19   7   21.34   29.83
  -1  19  -7   27.92   39.33
  -1  19  -7    8.28   16.33
  -1  19  -8  142.69   15.00
   1  19   8  104.01   34.29
  -1  19  -8  129.50   41.91
   1  19   8  126.72   28.08
   1 -19   8  119.45   40.15
   1  19   9   97.47   36.02
  -1  19  -9   80.20   11.85
  -1  19  -9   81.42   41.17
   1  19   9   66.18   26.68
   1 -19   9   84.13   33.25
   1  19  10   65.30   25.67
   1  19  10   59.54   34.19
  -1  19 -10   33.81   39.84
   1 -19  10   75.57   33.74
   1  19  11  288.84   26.97
  -1  19 -11  323.97   42.80
   1  19  11  379.13   36.64
  -1  19 -12   85.45   39.16
   1  19  12   91.46   24.18
   1  19  12   78.43   34.65
  -1  19 -13  439.54   42.22
   1  19  13  471.10   39.57
   1  19  13  430.20   27.44
   1  19  14  114.74   22.99
   1  19  14  101.97   37.36
  -1  19 -14   78.40   36.23
   1  19  15  376.52   42.36
  -1  19 -15  400.86   38.85
   1  19  15  411.99   26.53
   1  19  16   17.18   37.36
  -1  19 -16   40.97   31.57
   1  19  17  146.67   35.63
  -1  19 -17  186.95   36.30
   1  19  18   20.00   39.38
  -1  19 -18   -8.71   36.51
  -1  19 -19   21.16   40.17
   1  19  19   57.56   35.86
   1  19  20   33.21   42.07
  -1  19 -20   -1.89   42.10
   1  19  21  -15.50   39.56
  -1  19 -21   -8.35   44.14
  -1  19 -22   33.69   43.43
   1  19  22  -19.66   46.96
  -1  19 -23   55.11   42.24
   1  19  23   14.65   49.92
  -1  19 -24   44.11   37.87
   1  19  24   28.83   46.75
  -1  19 -25   96.58   42.35
   1  19  25   45.66   47.08
  -1  19 -26   25.59   46.83
   1  19  26   -1.90   50.38
   1  19  27  120.08   54.83
   1  20 -24    5.19   51.43
  -1  20  23    7.09   51.11
   1  20 -23   27.90   41.92
   1  20 -22   64.35   47.58
  -1  20  22   35.37   41.89
  -1  20  22   35.46   42.00
  -1  20  21  -29.01   38.60
   1  20 -21  -12.00   45.09
  -1  20  21    2.58   49.68
   1  20 -20  144.20   42.24
  -1  20  20  142.24   50.35
  -1  20  20  125.43   40.66
  -1  20  19   -9.62   43.58
   1  20 -19  -14.42   46.49
  -1  20  19   36.34   33.18
   1  20 -18  315.58   39.64
  -1  20  18  275.88   41.65
  -1  20  18  311.89   35.71
  -1  20  17   -5.99   31.10
   1  20 -17   16.21   44.73
   1  20 -16  562.42   46.69
  -1  20  16  530.76   37.19
  -1  20  15   -4.35   29.94
   1  20 -15   17.20   38.13
   1  20 -14  171.22   43.94
  -1  20  14  172.78   31.66
  -1  20  14  172.01   40.47
  -1  20  13  -31.53   41.75
  -1  20  13  -23.20   29.99
   1  20 -13    5.04   30.48
  -1  20  12   20.08   41.63
  -1  20  12   23.69   28.46
   1  20 -12   47.04   41.08
   1  20 -11   23.29   38.36
  -1  20  11   42.93   27.56
  -1  20  11    8.73   34.17
  -1  20  10  120.09   42.13
   1  20 -10  108.72   36.20
  -1  20  10  108.40   28.30
   1  20  -9  -18.72   41.46
  -1  20   9   -8.47   37.36
  -1  20   9    2.50   28.68
   1  20  -8  606.92   42.38
  -1  20   8  599.78   41.12
  -1  20   8  587.41   34.04
  -1  20   7   -3.96   27.26
  -1  20   7  -22.89   33.94
   1  20  -7    6.26   10.08
   1  20  -7    8.82   38.99
  -1  20   6  768.72   41.36
   1  20  -6  804.63   48.45
  -1  20   6  795.41   42.00
   1  20  -6  869.66   19.74
  -1  20   6  847.81   38.30
   1  20  -5   36.98   32.20
  -1  20   5   10.73   29.33
   1  20  -5   26.25   16.93
  -1  20   5   21.64   29.95
  -1  20   5   22.36   34.68
  -1 -20   4 1422.86   50.83
   1  20  -4 1422.27   29.61
   1  20  -4 1396.75   52.22
  -1  20   4 1406.33   47.56
  -1  20   4 1387.32   44.84
  -1  20   3   -9.52   34.17
  -1 -20   3   31.09   35.00
  -1  20   3   -0.59   31.55
   1  20  -3   -4.70   20.93
   1  20  -3   -6.12   37.23
  -1  20   2  478.61   34.31
   1 -20  -2  510.78   38.45
  -1  20   2  493.97   35.73
   1  20  -2  507.38   27.67
   1  20  -2  484.76   37.76
  -1 -20   2  534.72   39.98
  -1  20   1    0.42   32.79
   1  20  -1   28.52   36.73
  -1  20   1   21.16   28.65
   1 -20  -1   14.13   32.92
  -1 -20   1   25.48   33.99
   1 -20   0  367.17   40.33
  -1  20   0  365.80   29.64
  -1  20   0  379.30   40.57
  -1 -20   0  395.08   36.45
   1  20   0  314.00   33.68
   1 -20   1   24.06   36.98
  -1 -20  -1    6.89   30.16
  -1  20  -1    7.27   38.40
   1  20   1   20.92   32.46
  -1  20  -1   32.76   25.49
  -1  20  -2   57.43   23.38
   1 -20   2   40.87   36.56
  -1 -20  -2   29.48   29.73
  -1  20  -2   40.98   38.68
   1  20   2   21.62   31.82
  -1  20  -3   15.31   36.25
  -1  20  -3   15.52   22.77
  -1 -20  -3   28.94   30.86
   1  20   3   44.53   29.57
   1 -20   3   20.62   37.78
   1  20   4  395.80   34.67
  -1  20  -4  366.19   24.22
  -1  20  -4  367.52   37.76
   1  20   4  327.67   38.21
   1 -20   4  358.18   42.45
  -1 -20  -4  439.03   34.29
  -1 -20  -5    9.28   28.09
  -1  20  -5   -3.63   30.14
  -1  20  -5    3.98   20.24
   1 -20   5    0.87   33.78
   1  20   5    2.33   27.09
   1  20   5  -21.48   35.66
   1  20   6  698.88   41.38
   1  20   6  712.34   35.85
  -1  20  -6  710.70   23.72
   1 -20   6  736.28   46.34
  -1  20  -6  680.71   41.51
   1 -20   7   29.15   34.53
  -1  20  -7   20.63   16.81
  -1  20  -7   41.03   36.34
   1  20   7    4.83   31.91
   1  20   7   22.75   27.49
  -1  20  -8 1715.46   24.85
  -1  20  -8 1741.48   56.47
   1  20   8 1584.36   41.66
   1  20   8 1678.67   47.32
   1 -20   8 1804.17   57.37
   1  20   9   21.00   29.18
   1  20   9   11.28   26.13
   1 -20   9   26.89   37.47
  -1  20  -9   30.18   40.81
   1  20  10  670.71   37.54
   1 -20  10  666.49   44.36
  -1  20 -10  596.56   47.35
   1  20  10  551.90   31.02
   1 -20  11   14.73   35.83
   1  20  11   40.93   30.52
   1  20  11    4.69   24.19
  -1  20 -11   -1.90   40.29
   1  20  12  309.50   27.49
  -1  20 -12  320.75   43.88
   1 -20  12  322.33   41.17
   1  20  12  277.34   35.39
   1  20  13    1.92   23.45
  -1  20 -13    5.39   37.82
   1  20  13  -21.94   32.01
   1  20  14    6.00   22.88
  -1  20 -14  -20.68   34.03
   1  20  14   -1.05   32.42
   1  20  15   21.82   23.10
  -1  20 -15   27.51   31.99
   1  20  15    5.60   37.80
  -1  20 -16  299.51   40.44
   1  20  16  274.57   41.79
   1  20  17   15.91   34.19
  -1  20 -17   25.89   40.76
   1  20  18  440.22   45.09
  -1  20 -18  445.86   48.18
   1  20  19   55.04   39.09
  -1  20 -19   31.69   42.28
  -1  20 -20  402.48   46.00
   1  20  20  406.79   45.68
   1  20  21   15.89   37.72
  -1  20 -21   -3.70   36.77
   1  20  22  103.62   49.91
  -1  20 -22  110.94   40.44
   1  20  23  -19.28   48.33
  -1  20 -23  -10.15   45.54
  -1  20 -24   90.09   50.01
   1  20  24   69.48   45.95
   1  20  25    1.74   49.41
  -1  20 -25   -3.45   47.83
   1  20  26   -6.18   53.73
   1  20  27   47.94   56.36
   1  21 -23  276.62   55.23
  -1  21  22   -5.33   50.53
   1  21 -22   10.02   43.36
   1  21 -21  205.94   49.34
  -1  21  21  123.38   53.06
  -1  21  21  195.30   41.13
   1  21 -20   18.97   45.37
  -1  21  20   27.01   45.81
  -1  21  20    1.91   37.49
   1  21 -19  106.41   42.64
  -1  21  19   77.49   38.58
  -1  21  19  121.94   33.96
  -1  21  18   45.58   41.63
   1  21 -18   29.55   46.01
  -1  21  18   80.71   33.09
   1  21 -17  -18.17   36.27
  -1  21  17   -0.47   31.04
  -1  21  17   -5.81   42.81
  -1  21  16   89.82   43.57
  -1  21  16  139.10   32.56
   1  21 -16  193.43   46.48
  -1  21  15   62.35   38.83
   1  21 -15   66.36   35.67
  -1  21  15   82.36   31.26
  -1  21  14  159.75   38.53
   1  21 -14  190.32   45.90
  -1  21  14  140.52   31.86
   1  21 -13  217.65   41.34
  -1  21  13  212.51   32.18
  -1  21  13  212.59   44.53
  -1  21  12  291.55   45.56
   1  21 -12  302.61   43.48
  -1  21  12  284.12   33.45
  -1  21  11  580.44   34.58
  -1  21  11  545.22   41.32
   1  21 -11  602.36   47.24
   1  21 -10   82.82   35.03
  -1  21  10  125.78   29.38
  -1  21  10   84.47   40.92
  -1  21   9  892.51   47.68
  -1  21   9  852.40   36.55
   1  21  -9  937.06   51.59
  -1  21   8   55.41   28.74
  -1  21   8   50.89   33.71
   1  21  -8   73.31   32.57
   1  21  -7   56.76   40.63
  -1  21   7   67.11   33.39
  -1  21   7   85.07   28.37
  -1  21   7   64.99   31.99
  -1  21   6    4.30   29.69
   1  21  -6    2.01   36.04
  -1  21   6  -10.32   31.82
  -1  21   6   21.59   29.95
   1  21  -6   -9.70   14.33
   1  21  -5   27.11   37.51
  -1  21   5   22.87   27.63
   1  21  -5   48.90   16.46
  -1  21   5   33.00   34.04
  -1 -21   5   31.34   36.16
  -1  21   5   21.84   34.42
   1  21  -4  266.80   21.40
   1  21  -4  281.90   41.70
  -1  21   4  267.62   34.26
  -1 -21   4  280.03   34.95
  -1  21   4  256.65   35.82
   1  21  -3   87.31   21.69
  -1 -21   3  101.52   35.26
  -1  21   3  108.69   34.36
  -1  21   3   79.30   32.51
   1  21  -3   77.59   34.92
  -1  21   2  219.33   32.36
  -1 -21   2  194.87   36.69
  -1  21   2  198.61   38.80
   1 -21  -2  189.68   36.45
   1  21  -2  180.93   25.54
   1  21  -2  168.09   39.94
   1  21  -1  497.24   29.96
  -1  21   1  512.15   33.81
  -1 -21   1  524.13   38.88
   1 -21  -1  530.08   41.09
  -1  21   1  484.51   37.97
   1  21  -1  443.94   35.89
  -1 -21   0  157.90   31.21
  -1  21   0  161.70   36.54
   1  21   0  167.55   37.39
   1 -21   0  156.36   35.71
  -1  21   0  167.98   28.24
   1 -21   1  506.08   38.42
  -1  21  -1  502.13   29.74
  -1  21  -1  427.42   43.35
   1  21   1  454.00   35.49
  -1 -21  -1  469.08   36.88
  -1  21  -2  119.88   25.84
  -1  21  -2  107.41   38.79
  -1 -21  -2  145.13   31.49
   1 -21   2   93.21   33.90
   1  21   2  113.53   35.29
  -1  21  -3  370.39   37.36
  -1  21  -3  413.30   27.66
  -1 -21  -3  412.26   35.22
   1  21   3  371.85   33.31
   1 -21   3  414.74   41.29
  -1  21  -4  279.06   37.26
  -1  21  -4  280.04   25.19
   1 -21   4  282.88   41.64
  -1 -21  -4  294.94   32.40
   1  21   4  289.13   33.88
   1  21   4  264.39   38.00
   1 -21   5  214.80   35.11
   1  21   5  187.09   37.16
  -1  21  -5  204.35   40.62
  -1 -21  -5  255.46   30.78
   1  21   5  223.31   31.35
  -1  21  -5  242.14   22.12
  -1  21  -6  126.89   19.08
   1  21   6  100.96   27.75
  -1  21  -6  144.53   41.30
   1 -21   6  131.85   39.38
   1  21   6  115.65   35.39
  -1  21  -7   15.88   38.91
   1 -21   7   11.01   31.28
   1  21   7   29.65   32.60
   1  21   7   39.65   28.41
  -1  21  -7   45.12   16.46
   1  21   8   21.64   32.38
   1 -21   8  -11.35   37.46
  -1  21  -8   21.70   35.31
   1  21   8    0.26   26.35
   1  21   9  129.95   27.30
  -1  21  -9  132.43   32.91
   1 -21   9  131.71   40.88
   1  21   9  131.51   32.89
   1  21  10   13.90   25.32
  -1  21 -10   19.79   36.94
   1 -21  10    5.37   39.23
   1  21  10   10.20   31.48
  -1  21 -11  299.38   44.45
   1  21  11  346.71   36.06
   1 -21  11  329.77   44.54
   1  21  11  314.10   28.35
  -1  21 -12   68.51   42.46
   1 -21  12   73.47   42.12
   1  21  12   58.98   24.78
   1  21  12   40.85   35.61
   1  21  13  513.74   30.56
   1  21  13  516.97   43.83
   1 -21  13  597.89   46.61
  -1  21 -13  526.34   47.29
   1  21  14  110.61   38.10
   1  21  14  111.12   26.05
   1 -21  14  127.74   35.60
  -1  21 -14  128.81   37.74
   1  21  15  266.74   37.69
   1  21  15  310.02   28.23
  -1  21 -15  304.07   38.75
  -1  21 -16   63.92   40.77
   1  21  16   40.65   38.42
   1  21  17   34.04   39.91
  -1  21 -17   51.13   43.81
  -1  21 -18   69.90   43.81
   1  21  18   47.14   35.51
   1  21  19   22.02   40.88
  -1  21 -19   -1.59   38.52
  -1  21 -20   57.24   35.19
   1  21  20   46.83   37.05
  -1  21 -21   59.95   43.50
   1  21  21  103.24   43.43
  -1  21 -22  -21.10   48.25
   1  21  22  -18.87   48.49
  -1  21 -23  111.71   49.32
   1  21  23  125.40   45.95
  -1  21 -24    8.05   42.25
   1  21  24   -5.58   48.85
   1  21  25   30.77   53.95
   1  21  26   19.48   54.91
   1  22 -22    3.94   52.51
   1  22 -21  106.63   41.99
  -1  22  21   33.28   50.14
   1  22 -20   37.04   48.59
  -1  22  20   73.39   36.36
  -1  22  20   -6.63   40.61
   1  22 -19  127.73   42.30
  -1  22  19  154.32   34.74
  -1  22  19   87.36   42.90
  -1  22  18  167.86   34.15
   1  22 -18  170.92   48.37
  -1  22  18  148.95   46.57
   1  22 -17  208.33   44.20
  -1  22  17  221.13   48.67
  -1  22  17  262.59   36.31
  -1  22  16  144.36   45.30
   1  22 -16  161.35   44.90
  -1  22  16  155.40   35.02
  -1  22  15  190.05   35.19
  -1  22  15  181.18   42.74
   1  22 -15  220.03   44.35
  -1  22  14  168.40   38.43
  -1  22  14  140.19   33.37
   1  22 -14  160.79   42.02
  -1  22  13   35.19   42.94
   1  22 -13   93.61   43.24
  -1  22  13   72.39   30.52
  -1  22  12  120.23   30.29
   1  22 -12  121.89   39.67
  -1  22  12   71.91   42.78
   1  22 -11   -0.47   41.77
  -1  22  11   11.84   29.23
  -1  22  11  -21.08   35.20
   1  22 -10    5.83   34.94
  -1  22  10  -17.94   40.04
  -1  22  10    2.47   28.35
  -1  22   9   84.85   28.18
   1  22  -9   93.59   41.17
  -1  22   9   86.91   39.23
  -1  22   8  217.13   31.66
   1  22  -8  242.45   36.72
  -1  22   8  206.80   35.76
  -1  22   8  258.80   32.23
  -1  22   7  126.13   33.24
  -1  22   7  116.32   33.66
  -1  22   7  136.87   28.19
   1  22  -7   93.18   41.51
  -1  22   6  187.15   34.49
  -1  22   6  180.49   30.41
   1  22  -6  149.77   34.28
  -1 -22   6  193.97   39.33
  -1  22   6  196.14   32.54
   1  22  -5  159.33   40.90
  -1  22   5  199.52   35.41
  -1 -22   5  233.02   35.15
  -1  22   5  221.76   31.69
  -1  22   5  210.26   34.54
   1  22  -5  257.24   18.79
   1  22  -4   80.23   32.42
   1  22  -4   68.01   19.16
  -1 -22   4   59.28   36.66
  -1  22   4   78.90   30.95
  -1  22   4   72.32   34.17
   1  22  -3  262.85   22.52
   1  22  -3  245.32   40.33
  -1  22   3  265.97   33.05
  -1 -22   3  274.24   35.75
  -1  22   3  255.25   36.46
  -1 -22   2  133.91   31.60
   1 -22  -2  143.47   34.16
  -1  22   2  111.79   35.00
   1  22  -2  127.04   34.11
   1  22  -2  115.87   24.06
  -1  22   2  127.32   29.74
  -1  22   1  129.98   29.56
  -1  22   1  123.30   37.21
   1  22  -1  123.78   37.49
   1  22  -1  100.64   25.66
  -1 -22   1  108.99   30.97
   1 -22  -1  123.98   31.48
   1  22   0    3.51   32.79
  -1  22   0    0.84   29.57
  -1  22   0   20.04   25.91
  -1 -22   0   14.56   29.38
   1 -22   0   -1.08   31.02
   1  22   0    5.12   25.14
   1 -22   1   11.02   31.20
  -1  22  -1    8.76   37.67
  -1  22  -1   25.27   24.28
  -1 -22  -1   22.05   32.43
   1  22   1   14.82   31.60
  -1  22  -2   69.34   25.71
  -1 -22  -2   79.59   30.02
   1  22   2   81.71   34.32
   1 -22   2   82.46   31.71
  -1  22  -2   76.31   37.30
  -1 -22  -3  255.58   32.82
   1  22   3  218.20   30.70
  -1  22  -3  237.73   33.51
  -1  22  -3  249.10   26.06
   1 -22   3  202.01   37.46
   1 -22   4   41.54   38.18
  -1  22  -4   25.14   20.70
  -1 -22  -4   35.33   28.22
  -1  22  -4   10.51   37.73
   1  22   4    9.69   29.45
   1  22   4   47.79   30.47
  -1  22  -5  296.40   42.29
   1  22   5  252.33   33.08
   1 -22   5  282.99   34.54
  -1  22  -5  300.55   22.90
   1  22   5  278.43   32.59
  -1 -22  -5  293.24   31.04
   1 -22   6   70.56   39.35
   1  22   6   83.67   27.35
   1  22   6   57.41   32.07
  -1  22  -6   95.51   34.81
  -1  22  -6  108.59   18.91
   1  22   7  204.40   29.00
  -1  22  -7  241.98   37.48
   1  22   7  203.17   34.86
   1 -22   7  273.09   37.43
   1  22   8  254.24   35.96
  -1  22  -8  230.11   43.48
   1  22   8  245.60   29.80
   1 -22   8  258.88   37.44
   1 -22   9  494.92   44.59
  -1  22  -9  402.40   46.37
   1  22   9  406.98   32.58
   1  22   9  466.66   38.88
   1  22  10  258.84   36.77
  -1  22 -10  234.74   39.57
   1 -22  10  242.32   43.13
   1  22  10  201.39   29.26
  -1  22 -11  218.24   38.21
   1 -22  11  277.71   43.48
   1  22  11  256.89   29.53
   1  22  11  300.55   37.01
   1 -22  12   21.16   38.46
   1  22  12   48.12   33.57
  -1  22 -12   33.93   41.92
   1  22  12   30.76   25.56
   1  22  13  -14.99   24.52
   1  22  13  -15.39   33.61
  -1  22 -13   11.75   43.48
   1 -22  13    3.56   33.20
  -1  22 -14   26.38   39.05
   1 -22  14   31.43   41.67
   1  22  14    1.38   25.32
   1  22  14  -16.05   37.61
   1 -22  15   45.61   41.23
  -1  22 -15   47.97   33.81
   1  22  15    8.96   39.81
   1  22  16   82.24   36.03
   1 -22  16  118.59   40.89
  -1  22 -16   76.51   41.30
  -1  22 -17  142.74   45.75
   1  22  17   88.01   40.47
   1  22  18  160.63   41.30
  -1  22 -18  163.13   44.26
   1  22  19  308.19   44.16
  -1  22 -19  291.53   38.85
  -1  22 -20   56.27   42.93
   1  22  20   64.01   40.54
  -1  22 -21  151.11   50.43
   1  22  21  195.53   46.03
  -1  22 -22   31.12   47.83
   1  22  22   21.54   42.41
   1  22  23    6.53   48.86
   1  22  24  -40.04   52.77
   1  22  25  -14.32   51.80
   1  23 -21   78.44   52.80
  -1  23  20   30.15   43.86
   1  23 -20   86.04   43.94
   1  23 -19   82.34   49.45
  -1  23  19   81.60   48.17
  -1  23  19   91.42   35.71
  -1  23  18  -16.59   48.01
   1  23 -18  -10.56   41.02
  -1  23  18    2.84   34.22
   1  23 -17  188.65   49.00
  -1  23  17  225.27   36.10
  -1  23  17  202.95   50.13
  -1  23  16    7.30   32.20
  -1  23  16  -18.75   44.71
   1  23 -16   30.11   38.68
   1  23 -15   46.74   44.31
  -1  23  15   26.99   31.51
  -1  23  15   39.28   41.23
  -1  23  14  247.11   34.52
   1  23 -14  292.82   42.61
  -1  23  14  226.96   40.42
   1  23 -13   14.60   43.00
  -1  23  13    7.30   43.46
  -1  23  13   -0.46   31.25
   1  23 -12  428.26   44.99
  -1  23  12  446.28   36.67
  -1  23  12  454.47   47.67
  -1  23  11  148.27   39.69
  -1  23  11  158.39   31.87
   1  23 -11  169.35   43.39
   1  23 -10  405.52   44.64
  -1  23  10  385.64   32.65
  -1  23  10  372.77   43.99
  -1  23  10  335.46   34.78
  -1  23   9  215.89   32.60
  -1  23   9  212.66   30.41
   1  23  -9  222.04   41.92
  -1  23   9  192.35   41.34
  -1  23   8  308.77   39.91
   1  23  -8  299.15   43.77
  -1  23   8  317.34   33.66
  -1  23   8  302.65   32.72
  -1  23   7   51.81   31.07
  -1  23   7   47.37   34.15
  -1 -23   7   58.51   39.06
   1  23  -7   74.26   38.05
  -1  23   7   75.27   29.47
  -1  23   6   -1.09   34.30
  -1 -23   6    9.60   32.70
  -1  23   6    4.64   27.45
   1  23  -6    4.25   39.79
  -1  23   6   19.52   33.31
  -1 -23   5   -1.39   36.53
  -1  23   5   -4.72   31.29
   1  23  -5    0.85   31.76
  -1  23   5    3.03   31.81
  -1  23   5    0.25   28.06
  -1  23   4   86.55   29.90
  -1 -23   4   75.66   33.04
   1  23  -4   63.36   40.13
  -1  23   4   82.90   32.78
   1  23  -3   25.33   19.83
  -1  23   3   23.82   35.56
  -1  23   3   25.66   29.14
  -1 -23   3    2.62   35.57
   1  23  -3   23.25   32.09
   1  23  -2  386.85   26.79
  -1  23   2  357.63   35.37
  -1 -23   2  347.99   38.22
  -1  23   2  352.08   32.26
   1 -23  -2  377.26   37.64
   1  23  -2  324.37   40.54
   1 -23  -1   24.60   34.84
  -1  23   1   20.11   27.46
  -1 -23   1   14.80   32.61
   1  23  -1    4.93   24.12
  -1  23   1   13.94   36.72
   1  23  -1   -5.24   35.70
   1 -23   0  578.67   42.79
   1  23   0  534.19   37.07
  -1  23   0  554.35   39.42
  -1 -23   0  608.25   39.54
   1  23   0  555.09   30.94
  -1  23   0  610.94   31.63
  -1 -23  -1   -6.30   32.38
  -1  23  -1   31.26   23.83
   1  23   1    1.86   26.77
   1 -23   1   21.21   35.55
   1  23   1   11.58   34.11
  -1  23  -1   19.55   37.67
  -1  23  -2  756.64   45.25
  -1  23  -2  730.70   31.59
   1  23   2  705.14   40.43
  -1 -23  -2  736.26   39.41
   1 -23   2  713.65   42.00
   1  23   3   30.71   28.69
  -1  23  -3   21.28   23.06
   1 -23   3    4.02   33.62
  -1 -23  -3   33.49   30.41
  -1  23  -3    1.33   33.46
   1  23   4  526.75   41.07
  -1 -23  -4  575.90   35.49
   1  23   4  567.78   36.92
   1 -23   4  546.55   44.96
  -1  23  -4  547.89   45.35
  -1  23  -4  622.72   27.26
  -1 -23  -5   62.60   30.79
  -1  23  -5   61.14   34.67
   1  23   5   61.15   30.91
   1  23   5   31.13   32.66
  -1  23  -5   57.30   20.15
   1 -23   5   30.12   31.79
   1  23   6   77.78   29.58
   1 -23   6   86.97   40.45
  -1  23  -6   81.20   37.03
   1  23   6   66.27   29.87
   1  23   7    2.14   30.87
  -1  23  -7   -5.82   41.06
   1 -23   7   10.82   37.99
   1  23   7  -13.31   26.22
  -1  23  -8  -10.89   36.20
   1  23   8    5.09   33.60
   1 -23   8    1.61   31.97
   1  23   8   -6.11   26.42
  -1  23  -9   81.91   37.79
   1 -23   9   89.62   36.09
   1  23   9  125.28   35.92
   1  23   9   91.80   28.49
  -1  23 -10  172.88   45.34
   1 -23  10  145.73   38.05
   1  23  10  218.36   36.05
   1  23  10  180.06   29.83
   1  23  11   87.97   30.96
  -1  23 -11   46.98   40.62
   1 -23  11   61.44   35.30
   1  23  11   53.41   27.32
   1  23  12  451.60   37.10
  -1  23 -12  385.09   40.81
   1 -23  12  421.77   41.57
   1  23  12  343.74   30.66
  -1  23 -13   74.86   44.62
   1  23  13   24.83   39.13
   1 -23  13   81.50   41.47
   1  23  13   62.19   27.02
   1 -23  14  437.49   49.20
   1  23  14  436.71   43.74
  -1  23 -14  474.69   50.22
  -1  23 -15   90.66   36.69
   1  23  15   28.78   35.04
   1 -23  15   99.14   36.22
   1  23  16  224.26   43.64
  -1  23 -16  221.89   43.27
   1 -23  16  217.70   47.50
   1  23  17    6.47   37.05
  -1  23 -17   16.26   45.59
   1 -23  17  -14.95   35.43
  -1  23 -18   71.80   42.24
   1 -23  18   46.76   45.28
   1  23  18   54.97   41.14
   1  23  19   81.85   39.07
  -1  23 -19   29.74   37.58
   1 -23  19   84.66   46.42
  -1  23 -20   11.65   46.75
   1 -23  20   11.37   38.93
   1  23  20   55.90   43.52
   1  23  21  147.19   40.99
  -1  23 -21  187.99   51.02
   1  23  22  132.23   47.84
   1  23  23  -40.99   51.35
   1  23  24   28.64   46.34
  -1  24  19  217.36   53.68
   1  24 -19  296.32   55.52
  -1  24  18  -18.62   50.55
  -1  24  18   13.76   33.82
   1  24 -18   11.16   36.21
   1  24 -17  349.43   52.70
  -1  24  17  326.74   53.18
  -1  24  17  282.86   36.74
  -1  24  16   -6.34   32.95
  -1  24  16  -19.71   45.21
   1  24 -16   10.80   37.28
   1  24 -15  402.73   51.10
  -1  24  15  337.51   45.44
  -1  24  15  309.87   37.43
  -1  24  14   -1.92   38.22
   1  24 -14   59.65   39.31
  -1  24  14   13.85   33.11
  -1  24  13  196.59   46.83
   1  24 -13  231.18   46.12
  -1  24  13  191.48   34.47
  -1  24  12   97.20   32.12
   1  24 -12   89.07   42.84
  -1  24  12   76.28   41.92
  -1  24  12   96.99   32.01
  -1  24  11    8.67   40.71
   1  24 -11  -13.38   38.53
  -1  24  11   -2.10   28.51
  -1  24  11   -0.11   31.01
  -1  24  10   -2.04   28.52
  -1  24  10  -29.25   36.97
   1  24 -10   -3.02   42.80
  -1  24  10  -11.47   31.88
  -1  24   9    6.14   40.38
  -1  24   9  -14.03   32.55
  -1  24   9   12.18   28.71
   1  24  -9    2.08   32.97
  -1  24   8   33.19   29.84
  -1  24   8    1.99   32.39
  -1  24   8    7.90   37.69
  -1 -24   8  -21.85   33.51
   1  24  -8   -6.76   42.52
  -1  24   7  132.73   32.34
  -1  24   7  186.46   38.05
  -1  24   7  193.77   33.08
  -1 -24   7  167.54   35.97
   1  24  -7  156.14   38.14
  -1  24   6    6.80   34.41
  -1 -24   6    5.56   38.27
  -1  24   6   16.97   30.50
  -1  24   6   -9.38   29.31
   1  24  -6  -12.26   39.25
  -1  24   5  317.92   34.80
   1  24  -5  353.41   44.08
  -1  24   5  362.21   38.60
  -1 -24   5  343.39   41.22
  -1  24   5  327.26   33.81
   1  24  -4    2.18   31.36
  -1 -24   4   -4.38   35.71
  -1  24   4   -2.29   35.56
  -1  24   4   -8.97   30.66
  -1 -24   3  130.93   34.06
  -1  24   3  123.59   30.61
   1  24  -3  116.45   40.09
  -1  24   3  113.05   31.06
   1  24  -2   11.07   22.79
  -1  24   2   10.93   36.05
  -1 -24   2   18.48   35.58
   1  24  -2    7.34   36.09
  -1  24   2   29.74   28.55
   1 -24  -1   71.87   36.74
   1  24  -1   20.66   24.63
  -1  24   1   44.91   27.74
  -1 -24   1   26.94   35.54
   1  24  -1    8.03   30.78
  -1  24   1   46.40   34.65
  -1  24   0   37.14   35.68
  -1  24   0   29.81   26.46
   1  24   0   13.89   24.99
   1  24   0    7.04   35.41
  -1 -24   0   21.05   34.35
   1 -24   0    8.62   36.42
  -1  24  -1   73.73   24.68
  -1 -24  -1   60.86   34.32
  -1  24  -1   64.22   37.62
   1  24   1   52.20   27.99
   1  24   1   75.74   36.12
   1 -24   1   89.94   39.31
  -1  24  -2   50.56   25.60
   1 -24   2   58.51   36.40
   1  24   2   28.67   28.83
  -1  24  -2   36.64   36.33
   1  24   2   44.93   31.63
  -1 -24  -2   49.22   31.84
  -1 -24  -3   55.52   30.01
  -1  24  -3   49.04   23.46
  -1  24  -3   23.62   36.94
   1 -24   3   36.47   32.90
   1  24   3   39.41   28.71
  -1 -24  -4   22.27   31.11
   1 -24   4   25.92   40.10
   1  24   4   14.15   31.51
   1  24   4   35.75   30.79
  -1  24  -4   12.92   38.66
   1 -24   5  175.61   34.67
   1  24   5  235.14   33.79
   1  24   5  180.74   38.38
  -1  24  -5  192.88   36.76
   1 -24   6   -8.78   39.42
  -1  24  -6   -8.05   41.87
   1  24   6   -6.36   33.99
   1  24   6    4.93   29.84
   1  24   7  173.01   32.04
   1  24   7  170.85   32.03
  -1  24  -7  152.98   36.69
   1 -24   7  160.84   42.39
   1  24   8    4.54   29.39
   1  24   8    7.99   33.32
  -1  24  -8   -1.46   41.66
   1 -24   8   -5.97   37.45
   1  24   9  255.92   37.88
   1  24   9  235.27   32.72
   1 -24   9  210.14   37.67
  -1  24  -9  207.21   44.86
  -1  24 -10   24.18   33.88
   1  24  10   18.23   32.68
   1 -24  10    5.22   33.70
   1  24  10    1.79   28.91
   1  24  11   52.42   30.03
   1  24  11   41.33   28.19
   1 -24  11   42.01   37.27
  -1  24 -11  -13.88   44.31
   1 -24  12   11.04   41.81
   1  24  12   76.55   35.72
   1  24  12    3.44   26.91
  -1  24 -12    9.35   42.02
   1 -24  13   33.82   44.15
   1  24  13   29.11   27.40
   1  24  13   -7.73   39.19
  -1  24 -13   16.51   36.79
   1 -24  14    9.19   37.91
   1  24  14  -21.63   35.10
  -1  24 -14   -6.25   44.84
  -1  24 -15   68.11   42.10
   1  24  15   56.06   41.65
   1 -24  15  128.99   43.73
  -1  24 -16  -13.84   37.64
   1 -24  16  -13.39   42.68
   1  24  16  -22.66   37.40
  -1  24 -17  212.05   48.91
   1 -24  17  209.56   46.40
   1  24  17  203.85   43.46
  -1  24 -18   25.65   43.81
   1 -24  18   12.78   39.39
   1  24  18    7.40   38.97
   1  24  19  320.00   46.95
  -1  24 -19  327.94   45.16
   1 -24  19  392.60   53.15
   1 -24  20   13.32   48.41
   1  24  20   36.87   39.06
  -1  24 -20   33.51   49.64
   1  24  21  222.19   47.88
   1  24  22   62.53   44.35
   1  24  23   37.24   45.36
   1  25 -18   42.85   42.19
  -1  25  18    5.25   52.26
  -1  25  17    8.48   50.31
   1  25 -17   52.15   50.72
   1  25 -16   30.85   37.39
  -1  25  16  -14.21   33.15
  -1  25  16  -32.94   46.74
  -1  25  15   18.71   40.72
   1  25 -15   16.75   46.42
  -1  25  15   66.85   31.70
  -1  25  15   13.25   32.94
   1  25 -14   75.36   42.43
  -1  25  14   81.39   30.49
  -1  25  14  105.89   41.65
  -1  25  14   76.01   32.77
  -1  25  13   15.84   45.61
  -1  25  13   41.22   30.44
   1  25 -13   44.96   40.76
  -1  25  13   18.43   31.48
  -1  25  12  297.48   43.15
  -1  25  12  302.69   34.44
   1  25 -12  277.27   48.73
  -1  25  12  261.73   35.29
  -1  25  11   32.57   29.60
  -1  25  11   21.09   42.86
  -1  25  11   31.94   32.10
   1  25 -11   35.93   33.13
  -1 -25  10  494.79   49.16
  -1  25  10  461.26   38.11
   1  25 -10  499.54   50.53
  -1  25  10  407.99   42.24
  -1  25  10  462.11   35.61
  -1  25   9   69.26   29.81
  -1  25   9   35.48   37.99
  -1  25   9   48.02   33.19
  -1 -25   9   28.55   41.78
   1  25  -9   49.92   40.35
  -1  25   8  365.48   43.03
  -1  25   8  372.39   38.97
  -1  25   8  408.76   34.57
   1  25  -8  382.81   42.80
  -1 -25   8  456.82   47.28
  -1  25   7   33.50   36.51
  -1  25   7   16.08   28.30
  -1  25   7   28.45   35.31
   1  25  -7   19.27   43.05
  -1 -25   7   17.45   40.96
  -1  25   6   21.80   29.46
  -1  25   6    0.42   33.62
   1  25  -6    0.46   37.17
  -1 -25   6   18.03   36.88
  -1  25   6   33.65   35.50
  -1  25   5   11.52   28.66
  -1  25   5   19.45   33.28
  -1 -25   5   -4.52   34.82
   1  25  -5   21.09   36.86
  -1  25   5   31.11   31.35
  -1  25   4   65.80   32.88
   1  25  -4   83.97   42.19
  -1  25   4   58.48   30.99
  -1 -25   4   91.18   39.17
   1  25  -3    5.72   36.35
  -1 -25   3   18.91   34.40
  -1  25   3    4.30   36.24
  -1  25   3    8.02   29.61
  -1 -25   2  182.43   35.14
  -1  25   2  186.55   39.86
   1  25  -2  189.80   35.18
  -1  25   2  229.25   31.74
  -1 -25   1   78.90   36.62
  -1  25   1   70.22   28.61
   1  25  -1   51.08   24.99
   1 -25  -1   53.97   31.62
  -1  25   1   63.98   31.47
   1  25  -1   57.98   38.63
   1  25   0  264.60   29.56
   1 -25   0  250.93   37.70
  -1  25   0  255.60   30.34
  -1  25   0  254.00   41.55
  -1 -25   0  247.01   38.40
   1  25   0  235.28   40.51
   1  25   1  122.11   29.12
  -1  25  -1  127.45   27.20
   1  25   1   87.34   35.81
  -1  25  -1  137.19   37.97
   1 -25   1  146.51   39.78
  -1 -25  -1  154.94   35.85
  -1  25  -2  293.83   28.41
   1  25   2  250.78   33.35
  -1 -25  -2  251.04   35.21
   1 -25   2  253.48   41.56
  -1  25  -2  251.78   39.94
   1  25   2  272.01   31.81
  -1  25  -3  108.67   40.85
  -1 -25  -3   92.87   31.38
   1 -25   3  112.54   33.86
   1  25   3  118.32   31.23
   1  25   3  111.96   31.63
   1  25   4  211.86   34.02
   1 -25   4  163.41   41.86
  -1  25  -4  187.74   38.35
   1  25   4  225.13   34.51
  -1 -25  -4  211.47   35.56
   1  25   4  192.02   38.68
   1 -25   5   43.48   33.53
   1  25   5   44.22   31.16
  -1  25  -5   79.17   41.57
   1  25   5   48.12   31.17
   1  25   6   -7.78   36.33
   1  25   6   10.83   30.09
  -1  25  -6    7.79   38.36
   1 -25   6   12.11   39.23
   1 -25   7  -13.97   41.87
  -1  25  -7  -30.57   40.90
   1  25   7   23.13   30.37
   1  25   7   -8.21   33.96
   1  25   8    2.90   31.00
  -1  25  -8   -3.39   42.55
   1  25   8   -8.02   29.29
   1 -25   8   33.13   40.77
  -1  25  -9   31.68   38.70
   1 -25   9   24.35   40.42
   1  25   9   41.87   28.24
   1  25   9   81.20   36.44
   1  25  10  111.36   34.92
   1  25  10  117.66   30.08
   1 -25  10  162.54   42.98
  -1  25 -10  122.29   46.43
   1 -25  11   43.35   43.17
   1  25  11   93.70   29.54
   1  25  11   81.73   32.66
  -1  25 -11   54.88   34.04
   1  25  12  374.82   40.79
   1  25  12  303.20   32.95
  -1  25 -12  359.53   49.64
   1 -25  12  368.43   49.84
   1  25  13   -2.51   35.54
   1 -25  13   36.46   41.39
  -1  25 -13   46.26   41.88
   1 -25  14  222.35   41.76
   1  25  14  201.57   41.90
  -1  25 -14  217.05   44.18
   1  25  15   62.83   40.20
   1 -25  15   12.94   46.12
  -1  25 -15   64.83   46.84
  -1  25 -16   74.17   38.24
   1 -25  16   91.66   37.12
   1  25  16   88.79   39.25
   1  25  17    2.04   41.96
   1 -25  17   40.59   48.10
  -1  25 -17   74.47   48.02
   1 -25  18    5.98   41.44
  -1  25 -18   21.16   47.52
   1  25  18   15.21   40.45
   1  25  19   18.83   41.39
   1  25  20  105.14   45.62
   1  25  21   49.10   40.61
   1  25  22  119.09   45.75
  -1  26  17  103.72   52.34
  -1  26  16  118.82   47.84
   1  26 -16  147.64   43.07
  -1  26  15  120.01   36.55
  -1  26  15  130.34   34.11
   1  26 -15  176.11   49.02
  -1  26  15  110.14   40.85
  -1  26  14   65.39   33.68
   1  26 -14   83.01   47.36
  -1  26  14   49.31   44.42
  -1  26  14   88.94   30.54
   1  26 -13   82.29   37.44
  -1  26  13   65.40   32.44
  -1  26  13   89.99   33.07
  -1  26  13   64.52   46.93
  -1  26  12   27.46   31.02
  -1  26  12   23.28   37.01
   1  26 -12   33.49   45.44
  -1  26  12   42.05   32.24
  -1 -26  12   37.79   41.89
  -1  26  11  -16.77   30.34
  -1  26  11   -3.02   43.06
  -1 -26  11   -6.03   34.90
   1  26 -11   23.81   41.59
  -1  26  11    8.45   30.17
  -1 -26  10    6.03   38.23
  -1  26  10   25.43   37.59
   1  26 -10    2.87   38.13
  -1  26  10   -2.13   28.65
  -1  26  10   20.32   30.27
  -1  26   9   24.38   34.53
  -1  26   9   30.92   29.97
  -1 -26   9   42.46   39.58
  -1  26   9   37.78   29.61
   1  26  -9   36.21   45.13
  -1  26   8    3.42   30.00
   1  26  -8   -2.84   40.48
  -1 -26   8    6.39   38.15
  -1  26   8   11.09   29.86
  -1  26   8  -19.26   35.39
  -1  26   7  134.44   36.35
  -1  26   7  142.13   32.73
  -1  26   7  152.18   33.06
   1  26  -7  152.65   38.67
  -1 -26   7  164.44   35.98
   1  26  -6    7.79   42.58
  -1 -26   6    8.25   36.86
  -1  26   6   23.02   32.11
  -1  26   6   12.87   32.28
  -1  26   6   16.94   31.94
   1  26  -5  172.16   44.07
  -1 -26   5  202.26   43.16
  -1  26   5  181.35   34.69
  -1  26   5  196.87   34.62
  -1  26   5  195.20   37.88
   1  26  -4   27.90   33.93
  -1  26   4   50.46   32.92
  -1  26   4   43.92   31.82
  -1  26   4   56.10   38.05
  -1 -26   4   63.54   33.94
  -1  26   3  190.94   40.33
   1  26  -3  189.61   39.26
  -1 -26   3  205.81   41.02
  -1  26   3  230.00   34.07
   1  26  -2   50.12   40.62
  -1  26   2   81.41   30.55
  -1  26   2   52.29   33.79
  -1 -26   2   60.98   33.40
  -1  26   1   42.16   35.16
  -1  26   1   32.07   28.00
  -1 -26   1   22.03   33.11
   1 -26  -1   13.24   36.27
   1  26  -1  -10.52   39.59
  -1  26   0   39.40   27.89
   1  26   0    5.09   36.05
   1 -26   0   55.63   32.98
  -1 -26   0   41.03   35.06
   1  26   0   37.50   27.74
  -1  26   0   39.65   40.41
  -1  26  -1   24.30   27.78
  -1  26  -1   25.53   35.76
   1 -26   1   29.61   36.77
  -1 -26  -1   17.54   35.01
   1  26   1   25.77   28.27
   1  26   1   28.11   32.23
  -1  26  -2   28.12   37.84
   1  26   2   -4.07   29.52
   1 -26   2   10.51   40.72
   1  26   2  -17.40   31.37
  -1 -26  -2   -8.06   32.54
   1  26   3   35.20   31.28
  -1  26  -3   41.52   41.30
   1  26   3   47.01   32.10
   1  26   3   17.21   38.32
  -1 -26  -3   28.66   31.17
   1 -26   3   24.48   32.87
  -1 -26  -4   37.92   32.73
  -1  26  -4   49.94   31.97
   1 -26   4   43.14   41.78
   1  26   4   63.32   32.13
   1  26   4   36.24   32.46
   1  26   4   34.32   31.97
  -1  26  -5  193.86   45.76
   1 -26   5  166.79   37.59
   1  26   5  189.60   34.81
   1  26   5  199.79   33.09
   1  26   5  191.06   40.08
   1  26   6   45.87   29.12
   1  26   6    4.63   31.07
  -1  26  -6   29.08   35.64
   1 -26   6   12.97   38.56
   1  26   7  212.67   39.19
   1  26   7  221.55   31.74
   1 -26   7  221.10   45.47
  -1  26  -7  172.30   46.25
   1  26   8    7.73   27.87
   1  26   8   -0.94   30.80
   1 -26   8   13.50   42.80
  -1  26  -8    3.98   37.28
   1  26   9  149.92   36.85
   1 -26   9  177.55   45.43
  -1  26  -9  109.95   46.53
   1  26   9  109.74   30.00
   1 -26  10    6.55   43.54
  -1  26 -10   12.17   36.33
   1  26  10    3.74   30.25
   1  26  10   30.35   34.92
  -1  26 -11   79.84   47.16
   1 -26  11   82.30   46.15
   1  26  11   49.35   29.58
   1  26  11   75.42   32.81
   1 -26  12   57.20   43.64
   1  26  12   94.79   37.57
  -1  26 -12   45.45   34.60
   1  26  13  -51.70   35.31
   1 -26  13   -4.80   35.10
  -1  26 -13   46.40   47.27
   1  26  14  -13.65   42.00
   1 -26  14   23.95   46.26
  -1  26 -14   44.75   39.60
   1 -26  15    5.61   44.75
  -1  26 -15   17.92   46.43
   1  26  15   20.53   36.58
   1 -26  16   63.74   45.07
  -1  26 -16   23.60   46.58
   1  26  16   12.23   43.44
   1  26  17  106.54   40.33
   1  26  18   65.73   45.52
   1  26  19  132.64   41.73
   1  26  20   92.03   44.10
   1  26  21  170.95   47.32
  -1  27  16   38.63   45.57
  -1  27  15   75.10   41.58
   1  27 -15  122.82   45.40
  -1  27  14   64.32   36.46
  -1  27  14   97.68   48.49
  -1  27  14  116.00   31.94
  -1 -27  14   99.05   49.22
   1  27 -14  103.97   51.32
  -1  27  13  276.57   36.88
  -1  27  13  215.91   35.66
  -1  27  13  274.49   48.98
   1  27 -13  250.61   45.87
  -1 -27  13  258.39   41.41
  -1 -27  12   81.63   45.90
  -1  27  12   83.87   40.26
   1  27 -12  100.23   42.95
  -1  27  12   71.25   32.25
  -1  27  12   85.17   31.99
  -1  27  11  195.90   33.52
  -1  27  11  223.49   45.96
   1  27 -11  214.12   49.86
  -1 -27  11  210.37   48.96
  -1  27  11  220.03   33.60
  -1  27  10  -15.65   40.95
   1  27 -10    3.61   40.69
  -1  27  10   21.78   32.62
  -1 -27  10    4.23   42.57
  -1  27  10   -7.38   31.60
  -1  27   9  304.22   36.74
  -1  27   9  275.44   38.40
  -1 -27   9  306.91   44.89
   1  27  -9  263.46   41.51
  -1  27   9  259.78   37.48
  -1 -27   8   20.12   40.42
  -1  27   8    2.50   35.86
   1  27  -8   42.08   44.57
  -1  27   8  -12.43   33.56
  -1  27   8   14.10   32.88
  -1  27   7  177.97   34.35
   1  27  -7  191.37   46.07
  -1  27   7  175.23   35.44
  -1 -27   7  204.60   44.37
  -1  27   7  204.24   39.64
  -1  27   6   21.06   30.23
  -1  27   6   26.39   32.51
  -1 -27   6   22.26   41.32
  -1  27   6   23.38   38.26
   1  27  -6   19.62   36.71
  -1  27   5   47.45   34.71
   1  27  -5   35.46   36.90
  -1  27   5   14.26   37.30
  -1 -27   5   26.82   35.65
  -1  27   5   39.25   30.04
   1  27  -4  146.16   43.96
  -1  27   4  146.00   33.01
  -1 -27   4  197.27   41.39
  -1  27   4  153.68   34.35
  -1  27   4  169.00   38.38
  -1  27   3  170.43   33.44
  -1  27   3  199.66   35.85
   1  27  -3  214.43   44.64
  -1 -27   3  215.82   40.40
   1  27  -2   44.38   39.93
  -1  27   2   86.86   34.75
  -1  27   2   64.84   30.36
  -1 -27   2   91.42   38.99
  -1  27   1  328.51   33.25
  -1  27   1  333.98   43.26
   1  27  -1  328.69   40.43
  -1 -27   1  316.30   37.50
  -1  27   0  131.29   42.54
   1 -27   0  116.15   39.01
   1  27   0   81.81   34.06
  -1 -27   0  124.91   34.86
  -1  27  -1  441.15   41.34
   1  27   1  447.39   39.32
   1 -27   1  448.87   40.83
  -1 -27  -1  518.79   41.38
   1  27   2  125.19   35.31
  -1  27  -2  144.38   38.70
   1 -27   2  145.49   43.48
  -1 -27  -2  176.26   36.31
   1  27   2  147.17   32.13
  -1 -27  -3  329.11   36.52
   1  27   3  332.06   38.09
   1  27   3  293.27   37.22
   1 -27   3  380.06   40.04
   1  27   3  351.65   35.13
  -1  27  -3  324.77   46.27
  -1  27  -4   58.67   36.32
   1  27   4   70.53   32.34
   1 -27   4   38.43   42.78
   1  27   4   12.16   38.47
   1  27   4   58.30   31.53
   1  27   5   51.31   32.37
   1  27   5   49.41   34.90
   1  27   5   46.92   29.86
  -1  27  -5   57.39   42.71
   1 -27   5   51.58   37.66
   1  27   6  -10.02   37.00
   1  27   6    4.23   35.33
   1  27   6    0.12   28.90
  -1  27  -6   15.54   44.07
   1 -27   6   -3.36   36.90
   1 -27   7   28.23   42.96
   1  27   7   -0.67   28.52
   1  27   7   14.46   32.32
  -1  27  -7   -2.74   37.14
   1  27   7   10.47   35.14
  -1  27  -8   -0.70   45.59
   1  27   8   11.91   36.78
   1  27   8   10.62   30.66
   1 -27   8   -0.21   44.63
  -1  27  -9  117.32   35.72
   1  27   9   87.83   32.68
   1 -27   9   99.65   46.22
   1  27   9   75.44   31.40
  -1  27 -10    8.29   47.10
   1 -27  10   13.23   45.78
   1  27  10   17.21   29.28
   1  27  10   49.72   37.42
   1 -27  11  171.04   46.46
   1  27  11  186.86   34.51
  -1  27 -11  186.38   39.62
  -1  27 -12   -0.24   47.54
   1  27  12   53.03   37.72
   1 -27  12   15.22   38.54
   1 -27  13  220.84   45.86
  -1  27 -13  235.15   41.51
   1  27  13  105.01   37.45
   1  27  14   25.05   43.12
   1 -27  14   83.97   49.98
  -1  27 -14   69.83   49.94
  -1  27 -15  179.20   39.69
   1 -27  15  172.22   41.09
   1  27  15   92.41   39.08
   1  27  16   49.27   44.81
   1  27  17   78.03   42.39
   1  27  18   28.34   42.63
   1  27  19   36.75   45.56
   1  27  20   11.12   39.23
  -1  28  15  -22.38   45.14
  -1  28  14   22.56   50.37
  -1  28  13   29.60   33.22
   1  28 -13    4.15   50.23
  -1 -28  13   35.55   49.33
  -1  28  13   10.96   33.58
  -1  28  13    2.94   42.64
  -1  28  12   -6.43   32.31
  -1  28  12  -11.50   30.05
   1  28 -12    0.19   41.64
  -1 -28  12  -13.35   40.39
  -1  28  12   19.52   45.27
  -1  28  11   -1.19   33.51
   1  28 -11   13.14   41.38
  -1  28  11   -3.12   38.34
  -1 -28  11   11.08   39.78
  -1  28  11   -7.20   33.45
  -1 -28  10   -1.88   43.37
  -1  28  10   21.35   42.37
   1  28 -10   23.46   47.35
  -1  28  10    6.49   34.70
  -1  28  10  -31.36   34.93
  -1  28   9   13.22   38.58
  -1 -28   9   56.76   44.93
  -1  28   9   27.36   34.81
   1  28  -9   11.42   44.56
  -1  28   9   41.79   33.36
  -1  28   8   85.69   34.24
  -1  28   8  111.49   32.44
  -1 -28   8   70.96   44.14
   1  28  -8   91.47   38.48
  -1  28   8   97.28   37.47
  -1  28   7   45.94   32.40
  -1 -28   7   17.32   41.01
  -1  28   7   37.97   35.29
  -1  28   7   31.00   31.83
   1  28  -7   25.87   39.52
  -1  28   6  418.85   41.06
  -1  28   6  388.20   38.39
   1  28  -6  439.34   50.17
  -1  28   6  424.64   39.64
  -1 -28   6  429.45   42.00
  -1  28   5    6.75   32.98
  -1  28   5   53.43   32.66
  -1  28   5   29.64   33.30
  -1 -28   5   24.43   38.67
   1  28  -5   24.95   44.49
   1  28  -4  636.94   50.23
  -1  28   4  597.68   39.06
  -1  28   4  677.66   41.04
  -1 -28   4  631.45   49.80
  -1  28   4  614.23   43.82
  -1  28   3   15.17   31.25
  -1  28   3   20.59   36.90
   1  28  -3    7.11   37.00
  -1 -28   3   26.66   34.17
  -1  28   2  273.68   43.54
  -1 -28   2  269.09   43.48
  -1  28   2  294.47   34.61
   1  28  -2  265.54   38.19
  -1  28   1   42.49   41.78
  -1 -28   1   53.20   37.68
   1  28  -1   45.38   35.16
   1 -28   0   64.54   41.31
  -1  28   0   64.07   40.97
  -1 -28   0   43.93   34.12
   1  28   0   58.58   36.41
  -1 -28  -1   20.29   33.92
   1 -28   1    5.07   33.46
  -1  28  -1   29.85   34.30
   1  28   1    8.85   36.25
   1 -28   2    9.62   40.92
   1  28   2    9.62   35.92
  -1 -28  -2   11.19   33.41
  -1  28  -2    5.37   37.98
   1  28   3   10.32   34.93
  -1 -28  -3   41.10   33.05
  -1  28  -3   44.82   43.91
   1  28   3    3.85   36.32
   1 -28   3   19.50   35.51
   1  28   3   20.55   31.95
  -1  28  -4  170.05   42.90
   1 -28   4  272.44   46.68
   1  28   4  220.99   36.33
   1  28   4  194.08   35.15
   1  28   4  197.57   36.54
   1 -28   5    7.65   38.85
  -1  28  -5  -14.36   37.54
   1  28   5   26.34   31.06
   1  28   5   -6.72   38.58
   1  28   5   13.13   33.93
   1  28   6  424.61   36.73
   1  28   6  349.88   39.51
   1  28   6  488.22   41.52
   1 -28   6  450.58   43.38
  -1  28  -6  425.93   51.38
  -1  28  -7   32.56   40.68
   1  28   7   43.05   37.62
   1 -28   7   42.94   42.59
   1  28   7   52.81   32.90
   1  28   7   41.48   36.53
  -1  28  -8  401.30   48.06
   1  28   8  422.19   43.86
   1 -28   8  401.80   50.14
   1  28   8  400.96   37.97
   1  28   8  354.07   41.26
   1 -28   9   49.23   45.44
  -1  28  -9   31.67   47.21
   1  28   9   21.90   35.17
   1  28   9   39.00   30.38
   1  28   9   36.87   34.16
   1  28  10  148.74   39.82
   1 -28  10  188.31   46.71
   1  28  10  112.22   31.46
   1  28  10  134.61   43.35
  -1  28 -10  142.36   39.47
   1 -28  11  -19.39   39.28
   1  28  11   11.16   31.78
  -1  28 -11  -18.78   49.41
   1  28  12   88.45   39.18
  -1  28 -12   27.89   39.75
   1 -28  12   46.22   40.92
   1 -28  13  -11.10   48.82
   1  28  13  -44.01   38.03
  -1  28 -13   25.01   51.09
   1  28  14  -86.03   44.43
   1  28  15  -17.06   38.70
   1  28  16   65.27   44.75
   1  28  17   40.25   44.98
   1  28  18  158.35   41.69
  -1  29  14   17.56   49.69
  -1  29  13  237.68   44.20
  -1  29  13  192.73   34.63
  -1  29  12   84.32   35.52
  -1  29  12   68.88   48.35
  -1  29  11  278.09   38.93
  -1  29  11  303.29   42.60
   1  29 -11  272.26   49.26
  -1  29  11  248.80   39.21
  -1 -29  11  239.29   50.50
  -1 -29  10  121.59   42.32
   1  29 -10  103.86   38.56
  -1  29  10  125.33   34.27
  -1  29  10  100.89   33.12
  -1  29  10   87.65   40.55
  -1  29   9  100.08   32.96
  -1  29   9  144.98   42.91
   1  29  -9  143.59   46.35
  -1  29   9  129.04   34.44
  -1 -29   9  152.46   40.04
  -1  29   8   30.76   36.79
  -1  29   8    4.49   34.47
  -1  29   8   35.39   39.26
  -1 -29   8   34.36   36.53
   1  29  -8   12.22   47.39
  -1  29   7   47.92   33.65
   1  29  -7   67.02   47.94
  -1  29   7   17.87   37.12
  -1  29   7   41.82   39.02
  -1 -29   7   28.24   37.72
  -1  29   6   14.50   40.22
  -1  29   6   -4.40   34.81
  -1  29   6   18.19   31.11
  -1 -29   6   15.60   42.00
   1  29  -6   -7.19   42.09
  -1 -29   5   28.84   43.81
  -1  29   5    4.53   34.06
  -1  29   5    5.71   40.35
   1  29  -5   -7.17   36.95
  -1  29   5  -10.64   32.80
  -1 -29   4   26.76   37.93
  -1  29   4    2.24   33.35
  -1  29   4   20.39   30.74
   1  29  -4   26.34   35.59
  -1  29   4   15.81   41.10
  -1 -29   3   67.77   40.85
   1  29  -3   62.00   38.79
  -1  29   3   70.02   42.13
  -1  29   3   89.25   35.46
  -1 -29   2   53.21   38.04
   1  29  -2   34.81   40.81
  -1  29   2   63.93   42.56
  -1 -29   1  446.20   46.68
  -1  29   1  406.04   47.57
   1  29  -1  393.01   46.05
  -1  29   0  156.10   40.90
   1  29   0  145.10   42.89
  -1 -29   0  147.94   37.58
  -1  29  -1  676.85   44.36
  -1 -29  -1  757.60   45.44
   1  29   1  643.47   48.27
   1 -29   1  672.88   48.32
  -1 -29  -2  153.08   36.77
   1 -29   2  187.30   45.12
   1  29   2  157.07   40.70
  -1  29  -2  111.85   40.19
   1  29   2  142.57   41.41
   1  29   3  479.98   47.53
  -1 -29  -3  508.33   40.88
   1 -29   3  518.48   46.36
  -1  29  -3  518.88   51.33
   1  29   3  514.63   43.22
   1  29   4   47.45   38.29
  -1  29  -4   59.55   46.12
   1 -29   4   88.08   45.51
   1  29   4   45.91   34.54
   1  29   5  218.25   36.77
   1  29   5  169.92   35.17
   1 -29   5  205.73   44.90
  -1  29  -5  171.96   39.61
   1  29   5  173.87   36.15
   1  29   6   17.80   39.66
   1 -29   6   35.64   36.22
  -1  29  -6   23.27   43.55
   1  29   6    7.24   34.93
   1  29   6    1.68   34.11
   1 -29   7   31.79   40.02
  -1  29  -7   -1.14   47.12
   1  29   7   13.97   35.01
   1  29   7   22.18   33.79
   1  29   7   -6.73   37.78
   1  29   8    2.61   31.00
   1  29   8   17.13   32.79
   1  29   8  -19.69   36.32
  -1  29  -8    9.63   39.40
   1 -29   8   15.28   42.26
  -1  29  -9   17.80   46.19
   1  29   9    3.92   30.68
   1  29   9    2.67   40.06
   1  29   9   28.27   38.99
   1 -29   9   13.96   42.50
   1  29  10   -3.26   37.51
   1  29  10   44.87   34.13
  -1  29 -10   33.84   49.56
   1 -29  10   42.85   40.63
   1  29  11  139.01   39.10
   1  29  11   88.00   44.83
   1  29  12   86.88   39.70
   1  29  12  -23.07   42.40
   1  29  13  106.25   41.65
   1  29  13   87.68   39.23
   1  29  14    2.76   45.89
   1  29  14   19.21   48.71
   1  29  15   74.43   40.01
   1  29  16   53.12   44.34
   1  29  17  136.88   46.50
  -1  30  13   26.68   46.04
  -1  30  12   -1.89   36.30
  -1  30  12   17.45   44.86
  -1  30  11   18.30   43.53
  -1  30  11  -10.23   32.30
  -1  30  10  -15.13   36.49
  -1  30  10    4.99   33.47
  -1  30  10   -8.57   36.51
  -1  30   9   80.36   36.41
  -1 -30   9   94.94   49.92
  -1  30   9  126.67   39.53
  -1  30   9  137.91   38.74
   1  30  -9  108.24   48.58
  -1  30   8   37.72   36.41
  -1 -30   8   30.78   47.65
  -1  30   8   35.86   32.39
   1  30  -8   54.02   41.34
  -1  30   8   33.86   36.49
  -1  30   7  273.35   38.54
  -1  30   7  286.79   38.90
  -1  30   7  272.07   38.68
  -1 -30   7  302.08   50.72
   1  30  -7  289.41   43.65
  -1  30   6  126.15   36.04
  -1  30   6   92.22   35.11
  -1  30   6   96.89   36.68
   1  30  -6   56.39   43.34
  -1 -30   6   96.22   46.50
   1  30  -5  369.79   50.02
  -1 -30   5  402.74   47.20
  -1  30   5  320.46   38.05
  -1  30   5  392.40   44.93
  -1 -30   4  197.77   41.80
  -1  30   4  157.51   42.36
  -1  30   4  159.70   37.35
   1  30  -4  194.51   48.87
  -1 -30   3  214.19   45.82
  -1  30   3  239.69   44.01
  -1  30   3  200.07   37.49
   1  30  -3  196.25   48.78
  -1 -30   2  202.64   38.57
   1  30  -2  150.76   47.62
  -1  30   2  206.76   43.46
   1  30  -1   98.25   45.93
  -1 -30   1  123.13   43.50
  -1  30   1   58.45   39.72
   1  30   0   -1.16   43.51
  -1  30   0   16.68   35.86
  -1 -30   0   65.77   40.12
  -1 -30  -1   18.19   35.70
   1  30   1   10.72   42.96
  -1  30  -1   28.45   35.65
   1 -30   1   -1.13   42.17
   1  30   2    6.10   40.45
   1  30   2   -3.45   36.05
  -1  30  -2   13.61   41.16
  -1 -30  -2   16.86   34.65
   1 -30   2   23.54   42.43
   1 -30   3   92.31   40.57
   1  30   3   59.16   38.14
   1  30   3   39.44   40.37
  -1  30  -3   42.54   47.04
   1 -30   4  210.49   48.45
   1  30   4  191.14   44.31
  -1  30  -4  193.57   50.79
   1  30   4  172.10   38.67
   1  30   5  140.72   39.18
   1 -30   5  216.18   47.57
   1  30   5  143.73   41.93
  -1  30  -5  175.10   45.71
  -1  30  -6  279.73   43.70
   1  30   6  254.50   38.46
   1  30   6  219.36   42.29
   1 -30   6  314.16   44.04
   1  30   7  280.66   42.18
   1  30   7  344.98   42.68
  -1  30  -7  294.76   53.34
   1  30   7  239.14   38.28
   1 -30   7  309.58   43.16
  -1  30  -8  122.55   51.78
   1  30   8  159.99   42.32
   1  30   8  194.42   34.33
   1 -30   8  188.94   43.61
   1  30   8  173.74   38.80
   1  30   9  335.27   41.64
   1  30   9  352.72   40.59
   1  30  10   25.18   36.31
   1  30  10   11.96   42.86
   1  30  11   78.03   39.34
   1  30  11  180.25   42.15
   1  30  12   12.09   34.02
   1  30  12  -51.46   45.73
   1  30  13  -47.21   47.80
   1  30  13  -36.92   43.26
   1  30  14  -29.07   45.47
   1  30  15  -34.07   40.01
  -1  31  12  124.16   42.31
  -1  31  11   19.79   36.62
  -1  31  11   10.94   43.86
  -1  31  10  151.08   39.06
  -1  31  10  160.08   43.71
  -1  31   9   27.18   34.08
  -1  31   9   28.95   37.75
  -1  31   8   44.14   37.05
  -1  31   8   92.19   36.68
  -1  31   8   92.34   39.65
  -1  31   7   44.61   32.97
  -1  31   7   75.57   41.76
  -1  31   6   10.63   35.72
  -1  31   6   31.66   40.85
  -1 -31   6    5.45   39.02
   1  31  -6   -7.53   50.38
  -1  31   5   45.38   32.70
   1  31  -5   76.14   49.64
  -1  31   5   80.94   38.96
  -1 -31   5   63.90   40.53
  -1 -31   4   38.30   45.23
  -1  31   4   27.16   34.68
  -1  31   4   13.16   36.74
   1  31  -4   -2.09   46.77
  -1  31   3  -11.53   32.80
   1  31  -3  -12.91   46.45
  -1 -31   3    3.28   41.55
  -1  31   3   -5.61   35.53
  -1 -31   2  197.31   44.67
  -1  31   2  179.55   38.43
   1  31  -2  216.46   48.69
  -1 -31   1   19.43   41.02
  -1  31   1   40.58   35.57
   1  31  -1   40.36   46.04
   1  31   0  283.63   49.10
  -1  31   0  332.58   41.46
  -1 -31   0  363.61   47.43
  -1 -31  -1   79.08   37.55
   1  31   1   67.96   45.16
  -1  31  -1   56.70   39.76
   1 -31   2  284.52   47.47
  -1  31  -2  213.04   47.52
   1  31   2  227.98   39.64
   1  31   2  202.91   45.51
   1 -31   3  111.47   42.74
   1  31   3   89.43   39.42
  -1  31  -3   81.09   49.28
   1  31   3   99.39   37.23
   1  31   4  137.68   39.46
   1 -31   4  211.46   50.70
  -1  31  -4  182.54   52.78
   1  31   4  170.07   38.65
   1  31   5   -2.48   40.60
   1 -31   5   24.49   47.35
  -1  31  -5   37.49   49.93
   1  31   5   17.39   40.41
   1  31   6   24.74   40.63
   1  31   6   76.18   42.38
   1  31   7  -28.48   38.76
   1  31   7  -30.34   35.35
   1  31   8  -11.37   33.93
   1  31   9    0.93   38.55
   1  31   9  -26.43   39.51
   1  31  10   68.07   38.31
   1  31  10   79.99   41.62
   1  31  11   20.43   34.84
   1  31  11  -30.11   44.26
   1  31  12  121.57   41.42
   1  31  12  144.89   40.18
  -1  32  11    2.73   37.60
  -1  32  10   25.08   40.86
  -1  32  10    8.06   33.67
  -1  32   9    2.89   39.52
  -1  32   8   61.91   36.51
  -1  32   7  169.69   39.37
  -1  32   7  138.22   38.37
  -1  32   6   40.54   42.83
  -1  32   6   84.09   34.47
  -1  32   5  222.16   38.92
  -1  32   5  223.50   47.39
  -1  32   4   10.79   44.03
  -1  32   4    5.74   37.51
  -1 -32   3  277.49   43.22
  -1  32   3  293.10   46.32
  -1  32   3  232.29   37.07
   1  32  -3  265.83   45.81
  -1 -32   2   18.45   44.78
  -1  32   2   11.61   33.63
  -1  32   2    7.59   40.62
   1  32  -2   10.17   42.16
   1  32  -1   73.55   45.00
  -1  32   1   84.25   40.69
  -1 -32   1   99.28   38.93
  -1  32   0   16.94   40.96
   1  32   0    0.33   45.37
  -1 -32   0  -18.36   44.00
   1  32   1   -7.60   41.11
  -1 -32  -1   -8.69   39.47
   1  32   1  -56.93   45.29
   1  32   2   21.02   43.14
   1  32   2   -6.34   40.97
   1  32   3   17.90   37.89
   1  32   3   23.82   39.42
   1  32   4    1.76   38.13
   1  32   4    3.76   37.56
   1  32   5  106.58   43.56
   1  32   5  151.70   37.63
   1  32   6   20.83   36.46
   1  32   6  -12.65   39.00
   1  32   7  312.14   45.17
   1  32   8   53.38   42.16
   1  32  11   29.05   37.86
  -1  33   5   19.96   37.12
  -1  33   4   -2.38   36.64
  -1  33   3    7.85   33.09
  -1  33   2   45.65   33.58
   1  33   1   11.32   47.19
   1  33   2  168.28   46.49
   1  33   3  -12.37   37.41
   1  33   4   30.91   41.15
   1  33   5  -23.50   43.10
   2   0 -33  -46.75   44.39
   2   0 -32   20.94   48.03
   2   0 -31  -26.12   48.40
   2   0 -30   13.04   44.96
  -2   0  30   30.35   37.30
  -2   0  29   15.63   37.54
   2   0 -29    2.55   39.55
  -2   0  28    6.02   32.02
  -2   0  28   25.22   35.52
   2   0 -28  -13.14   38.76
   2   0 -27    5.40   39.32
  -2   0  27    2.12   32.68
  -2   0  27  -15.45   36.22
  -2   0  26   33.77   32.72
  -2   0  26   68.97   34.79
   2   0 -26    7.67   39.71
   2   0 -25   30.63   39.03
  -2   0  25   -4.88   31.12
  -2   0  25   20.93   35.19
  -2   0  24   79.35   33.81
  -2   0  24   56.42   31.06
   2   0 -24   28.46   32.69
   2   0 -24   59.51   35.42
  -2   0  23  -13.69   34.58
  -2   0  23    1.53   29.24
   2   0 -23    0.24   33.22
   2   0 -23    7.66   31.37
  -2   0  22  219.30   32.06
   2   0 -22  276.66   37.81
  -2   0  22  245.54   35.10
   2   0 -22  241.26   33.91
   2   0 -21   42.55   36.20
  -2   0  21    8.29   29.95
   2   0 -21    3.96   29.86
  -2   0  21   39.87   35.68
  -2   0  20  917.44   42.41
   2   0 -20  914.36   39.94
   2   0 -20 1026.98   44.16
  -2   0  20  805.04   39.09
  -2   0  19   22.33   34.60
   2   0 -19  -13.09   31.19
  -2   0  19  -17.90   29.98
   2   0 -19   26.17   33.59
  -2   0  18   18.92   28.22
   2   0 -18   47.27   33.69
  -2   0  18   59.60   32.00
   2   0 -18   36.60   32.02
  -2   0  17   15.75   32.50
  -2   0  17  -14.42   27.01
   2   0 -17    1.04   29.17
  -2   0  16  459.79   34.25
  -2   0  16  341.58   30.03
   2   0 -16  397.05   31.04
   2   0 -15   -5.64   28.58
  -2   0  15  -14.93   25.24
  -2   0  14  927.44   31.75
   2   0 -14  997.11   33.08
  -2   0  13   -7.58   22.28
   2   0 -13    1.32   26.12
  -2   0  12 1057.39   30.21
   2   0 -12 1206.04   32.03
   2   0 -12 1112.71   34.20
   2   0 -11    8.28   21.87
  -2   0  11    0.61   21.09
   2   0 -11   13.12   23.83
  -2   0  10 2430.09   35.96
   2   0 -10 2416.06   39.08
   2   0 -10 2626.95   36.01
  -2   0   9    2.06   20.90
   2   0  -9    7.50   25.77
  -2   0   9    3.60   20.33
   2   0  -9    9.96   19.35
  -2   0   8 4318.74   43.44
   2   0  -8 3804.06   37.75
   2   0  -8 3795.49   45.32
   2   0  -7    4.21   17.12
  -2   0   7   -7.36   20.05
   2   0  -7   10.16   24.72
  -2   0   7    8.77   14.91
   2   0  -6  278.55   19.74
  -2   0   6  233.97   21.46
   2   0  -6  210.16   23.84
  -2   0   6  264.16   23.05
   2   0  -6  246.80   18.43
   2   0  -5   10.31   17.96
  -2   0   5    9.08   17.00
  -2   0   5   -8.81   21.38
   2   0  -5   -8.47   25.80
  -2   0   4 2941.30   31.68
  -2   0   4 2941.87   31.78
   2   0  -4 2817.45   35.66
   2   0  -4 3073.20   30.59
  -2   0   4 2815.82   32.57
  -2   0   3   10.82   17.66
  -2   0   3   -4.08   15.73
   2   0  -3   -4.38   17.70
   2   0  -3   -5.80   16.42
  -2   0   3   -3.64   18.86
  -2   0   2   59.91   16.63
  -2   0   2   62.62   16.61
   2   0  -2   52.06   13.13
   2   0  -2   41.78   15.68
  -2   0   2   58.31   16.09
   2   0  -1    0.42    8.11
   2   0  -1    0.52   16.69
   2   0  -1   -2.27   14.78
  -2   0   1   -0.72   14.87
  -2   0   1   -4.48   13.98
  -2   0   0 9676.91  169.32
  -2   0   0 9859.07  130.62
   2   0   0 9783.09  129.98
   2   0   0 9999.00  171.08
   2   0   1    4.23   12.37
  -2   0  -1    2.84   16.54
   2   0   1   -9.93   12.34
   2   0   1   -4.21   12.32
  -2   0  -1    3.62   10.82
   2   0   2  208.37   16.09
   2   0   2  188.54   15.65
  -2   0  -2  175.64   21.96
   2   0   2  221.99   18.46
  -2   0  -2  213.02   15.34
  -2   0  -3    7.10    9.04
   2   0   3   -8.23   18.32
   2   0   3   12.89   20.44
  -2   0  -3    0.06   18.59
   2   0   3   46.75   21.98
  -2   0  -3  -20.14   21.74
  -2   0  -4 5504.46   92.63
   2   0   4 5356.95   43.58
   2   0   4 5287.01   45.96
  -2   0  -4 5518.02  146.46
  -2   0  -4 5380.72   43.40
  -2   0  -5    1.75    9.09
   2   0   5    3.54    9.50
   2   0   5    9.46   21.87
  -2   0  -5  -17.39   26.00
   2   0   5  -11.19   28.85
  -2   0  -5   -0.36   21.38
  -2   0  -6 1075.91   31.48
   2   0   6 1116.41   14.49
   2   0   6 1069.14   37.16
  -2   0  -6 1114.83   14.51
  -2   0  -6 1173.84   27.59
   2   0   6 1136.27   32.13
   2   0   7   -8.51   29.07
  -2   0  -7    9.50   22.20
  -2   0  -7    0.56   10.07
  -2   0  -7    2.48   27.23
  -2   0  -7    2.10   10.18
   2   0   8 1190.76   36.02
  -2   0  -8 1224.40   17.16
  -2   0  -8 1313.29   30.06
  -2   0  -8 1235.17   34.62
   2   0   8 1255.51   16.67
  -2   0  -8 1191.55   17.12
   2   0   9    2.22    9.80
   2   0   9    5.82   31.61
  -2   0  -9    2.75   28.90
  -2   0  -9   -1.51   11.49
  -2   0  -9    1.24   10.71
   2   0  10  264.00   38.30
   2   0  10  242.40   12.57
  -2   0 -10  235.02   14.03
  -2   0 -10  237.18   28.99
  -2   0 -10  251.30   13.36
  -2   0 -11   -2.99   12.72
  -2   0 -11   10.38   26.85
   2   0  11    4.16   11.76
   2   0  11   29.44   36.59
   2   0  12 1529.93   22.95
  -2   0 -12 1417.86   23.05
   2   0  12 1499.19   49.20
  -2   0 -12 1361.45   41.24
  -2   0 -13   16.51   34.29
  -2   0 -13    2.36   14.68
   2   0  13   19.23   37.84
   2   0  13   -3.80   11.64
   2   0  14 2516.39   30.28
  -2   0 -14 2402.33   54.99
  -2   0 -14 2345.24   30.53
   2   0  14 2420.40   60.10
   2   0  15    5.35   15.03
  -2   0 -15    0.13   15.28
  -2   0 -15    7.02   33.02
   2   0  15    2.89   40.04
   2   0  16 1932.81   30.30
   2   0  16 1745.61   59.38
  -2   0 -16 1901.60   31.24
  -2   0 -16 1870.01   55.21
   2   0  17    9.83   16.09
   2   0  17   33.40   52.57
  -2   0 -17   10.32   18.42
  -2   0 -17   -7.81   39.24
   2   0  18  875.02   60.32
  -2   0 -18  816.78   51.23
  -2   0 -18  831.96   25.63
  -2   0 -19   13.87   39.46
  -2   0 -19    9.50   19.42
   2   0  19   12.79   49.51
   2   0  20  366.76   50.77
  -2   0 -20  378.65   23.77
  -2   0 -20  325.74   50.23
  -2   0 -21  -13.17   39.76
   2   0  21   27.70   53.26
  -2   0 -21   16.38   19.56
   2   0  22   36.33   56.00
  -2   0 -22   -2.26   19.04
  -2   0 -22  -17.27   41.80
   2   0  23   36.28   56.42
  -2   0 -23   -0.19   45.96
  -2   0 -23   -4.29   20.23
   2   0  24  191.00   58.93
  -2   0 -24  192.47   45.50
   2   0  25    7.38   54.84
  -2   0 -25   -6.96   38.94
  -2   0 -26  200.45   50.67
   2   0  26  141.94   52.47
  -2   0 -27  -36.82   51.73
   2   0  27   -8.11   47.46
   2   0  28  292.84   56.91
  -2   0 -28  257.27   53.12
   2   0  29   23.67   59.68
  -2   0 -29   -3.75   47.69
  -2   0 -30   42.87   45.88
   2   0  30   35.46   66.08
  -2   0 -31  -29.24   51.51
   2   0  31  -47.68   71.65
   2   1 -33   26.62   44.24
   2  -1 -32  -16.46   43.44
   2   1 -32  -25.22   49.47
  -2  -1  31  140.17   40.60
   2  -1 -31   72.61   46.38
   2   1 -31   51.59   49.32
  -2  -1  30   34.75   39.91
   2  -1 -30  -50.78   45.40
  -2   1  30   10.34   37.13
   2   1 -30    0.67   40.75
  -2   1  29  100.83   35.49
  -2  -1  29  130.39   37.29
   2  -1 -29  112.98   44.80
  -2   1  29  129.62   37.78
   2   1 -29  101.33   41.95
   2   1 -28   11.95   43.06
  -2  -1  28    4.67   36.59
  -2   1  28   14.76   34.33
  -2   1  28   31.86   35.37
   2  -1 -28    6.65   41.85
  -2  -1  27  229.97   34.36
   2  -1 -27  257.73   42.98
   2   1 -27  257.35   45.05
  -2   1  27  249.14   38.34
  -2  -1  27  304.76   40.79
  -2   1  27  263.13   39.32
  -2   1  26   -5.82   33.41
  -2  -1  26    8.47   30.89
  -2   1  26    0.33   32.89
  -2  -1  26   21.12   34.71
   2   1 -26    6.97   36.32
   2   1 -26   -9.83   31.02
   2  -1 -26   -1.93   36.83
   2  -1 -25  169.29   36.66
  -2  -1  25  150.50   32.06
  -2   1  25  200.35   37.22
   2   1 -25  186.89   40.75
  -2  -1  25  198.57   38.54
  -2   1  25  134.12   34.02
   2   1 -25  148.30   33.07
  -2  -1  24   13.85   29.31
   2   1 -24   13.81   38.52
  -2   1  24    6.74   33.38
   2   1 -24   19.31   31.46
  -2  -1  24   24.44   32.51
   2  -1 -24   12.54   33.79
  -2   1  24    5.66   32.39
   2   1 -23   87.44   34.85
  -2   1  23   63.24   30.81
  -2  -1  23   58.24   28.59
   2  -1 -23   84.61   34.30
  -2  -1  23   74.30   33.62
  -2   1  23   74.77   32.60
   2   1 -23   81.92   32.58
  -2  -1  22  -14.81   28.37
  -2   1  22   19.64   34.12
  -2  -1  22    5.19   33.87
   2   1 -22    1.25   31.35
   2  -1 -22   -0.89   33.17
  -2   1  22    9.19   32.03
   2   1 -22   14.26   35.73
  -2  -1  21   11.29   33.07
  -2  -1  21   -2.81   29.22
   2   1 -21   54.89   36.88
  -2   1  21   14.09   32.95
  -2   1  21  -12.76   31.06
   2  -1 -21   10.54   35.09
   2   1 -21    8.61   32.29
   2   1 -20  106.75   35.29
   2   1 -20   56.27   32.15
  -2  -1  20   41.19   29.77
  -2   1  20   44.45   32.87
   2  -1 -20   79.88   36.19
  -2   1  20   82.24   34.64
  -2   1  20   51.79   46.35
   2  -1 -20   38.85   32.51
  -2  -1  20   91.68   37.23
   2   1 -19  379.27   33.45
  -2  -1  19  304.12   31.54
   2  -1 -19  372.05   37.20
   2  -1 -19  322.04   34.33
  -2  -1  19  393.00   37.82
  -2   1  19  410.40   38.01
  -2   1  19  319.06   35.36
  -2   1  19  327.66   45.07
  -2   1  18   71.53   40.73
  -2  -1  18  112.38   32.85
   2  -1 -18  106.53   31.32
   2   1 -18  100.24   29.72
  -2   1  18  129.70   32.35
   2  -1 -18   89.64   29.05
  -2  -1  18   76.43   28.38
  -2   1  18   72.55   30.23
  -2   1  17  611.10   34.41
   2  -1 -17  781.95   36.43
   2   1 -17  711.30   36.42
  -2   1  17  695.23   44.71
   2  -1 -17  719.82   36.90
  -2  -1  17  587.47   32.15
  -2  -1  17  780.29   39.98
  -2   1  16  191.40   38.06
   2   1 -16  236.25   32.35
   2  -1 -16  276.21   30.02
   2  -1 -16  226.96   28.74
  -2   1  16  215.87   30.19
  -2  -1  16  248.44   31.99
  -2  -1  16  183.01   26.91
   2  -1 -15  456.71   31.56
  -2  -1  15  389.52   27.41
  -2   1  15  402.27   31.21
   2  -1 -15  525.69   31.15
  -2   1  15  416.08   36.78
   2   1 -15  479.81   33.03
  -2  -1  15  486.18   34.21
   2   1 -14   14.10   24.13
  -2   1  14    6.35   24.30
  -2  -1  14    0.96   21.76
  -2  -1  14   23.62   28.03
  -2   1  14    0.33   31.16
   2  -1 -14   18.21   26.90
  -2  -1  13  164.86   22.77
  -2   1  13  175.86   26.39
   2  -1 -13  181.54   26.07
   2   1 -13  175.17   28.68
  -2   1  13  174.03   30.81
   2  -1 -12   25.29   21.87
  -2  -1  12   21.57   20.54
  -2   1  12   28.95   24.26
  -2   1  12   13.17   28.20
   2   1 -12   51.53   25.09
   2   1 -12   67.68   25.43
   2  -1 -12   28.38   23.35
   2  -1 -11    4.71   19.52
  -2   1  11   -7.79   25.76
   2  -1 -11    7.12   24.26
  -2  -1  11    0.50   19.81
   2   1 -11   -7.16   22.32
   2   1 -11    7.54   25.93
  -2   1  11  -11.25   23.62
  -2   1  10  238.23   23.55
  -2  -1  10  267.11   21.32
   2  -1 -10  296.13   20.44
   2   1 -10  311.69   22.76
   2   1 -10  262.81   23.66
  -2   1  10  252.52   25.57
   2  -1 -10  294.42   27.37
  -2  -1   9  418.33   21.84
  -2   1   9  468.49   19.81
  -2   1   9  404.40   24.94
   2  -1  -9  403.68   24.42
  -2  -1   9  468.54   23.82
   2   1  -9  451.90   24.74
  -2   1   9  437.79   25.63
   2   1  -9  397.74   27.66
   2  -1  -9  459.33   20.41
  -2   1   8  488.86   25.24
  -2  -1   8  586.81   22.40
  -2   1   8  573.03   25.03
   2  -1  -8  537.61   28.08
   2  -1  -8  549.35   20.64
   2   1  -8  538.00   29.49
   2   1  -8  577.14   24.14
  -2  -1   8  526.19   21.99
   2   1  -7  863.83   21.68
  -2   1   7  742.73   25.78
  -2   1   7  816.03   25.59
   2  -1  -7  726.82   27.76
   2   1  -7  768.32   29.02
   2  -1  -7  804.80   20.75
  -2  -1   7  884.65   26.81
   2   1  -7  872.69   24.68
  -2  -1   7  777.10   22.71
  -2  -1   6  216.98   19.62
  -2   1   6  227.45   23.13
   2   1  -6  233.74   24.95
   2  -1  -6  245.37   15.85
  -2   1   6  245.71   22.55
  -2  -1   6  254.95   22.82
   2  -1  -6  244.14   19.53
   2   1  -6  273.46   17.57
   2  -1  -5  175.94   20.64
   2   1  -5  156.13   23.61
  -2  -1   5  165.38   20.05
  -2  -1   5  198.19   22.34
   2  -1  -5  173.58   14.73
   2   1  -5  175.83   17.24
  -2  -1   5  154.89   18.33
  -2   1   5  195.55   20.97
  -2   1   5  177.57   22.72
  -2  -1   4  392.64   20.20
   2  -1  -4  423.39   13.60
  -2  -1   4  406.66   19.07
  -2  -1   4  432.62   23.61
  -2   1   4  447.35   23.51
   2   1  -4  392.03   23.10
  -2   1   4  391.98   25.46
   2  -1  -4  432.29   21.86
   2   1  -4  414.13   19.41
   2  -1  -3  642.35   19.85
   2   1  -3  608.77   25.03
  -2  -1   3  617.87   19.98
  -2  -1   3  611.80   18.61
  -2  -1   3  665.03   19.92
   2   1  -3  629.36   20.83
  -2   1   3  591.49   21.49
   2   1  -3  667.30   19.34
  -2   1   3  632.51   19.08
  -2   1   3  579.85   20.65
   2   1  -2  234.11   17.17
  -2  -1   2  276.98   17.74
   2   1  -2  240.64   16.14
  -2   1   2  275.10   21.64
  -2   1   2  275.07   20.14
   2  -1  -2  274.01   18.90
   2  -1  -2  265.07   20.92
  -2  -1   2  257.35   17.06
   2   1  -2  249.87   15.48
   2  -1  -1 1029.40   21.65
   2   1  -1 1022.92   19.91
  -2  -1   1 1002.46   21.22
   2  -1  -1  997.17   23.10
  -2  -1   1 1079.23   18.83
  -2   1   1  984.90   21.18
   2   1  -1 1006.39   18.22
  -2   1   1  995.54   19.66
   2  -1   0  279.12   10.98
   2  -1   0  310.66   17.56
  -2  -1   0  259.17   11.82
  -2   1   0  283.57   19.05
  -2  -1   0  272.37   18.93
   2   1   0  271.91   13.42
   2   1   0  257.09   15.87
   2  -1   0  294.32   11.17
   2  -1   0  284.82   19.33
  -2  -1   0  287.23   13.59
  -2   1   0  284.81   10.05
  -2   1  -1  260.57   18.96
  -2  -1  -1  281.80   13.06
   2  -1   1  276.04   15.20
  -2  -1  -1  290.28   11.64
   2   1   1  293.47   15.04
   2   1   1  296.96   17.25
  -2   1  -1  284.72   12.74
   2  -1   1  289.57   13.66
  -2  -1  -1  288.60   19.64
   2  -1   1  304.95   17.87
  -2   1  -1  282.97   14.42
  -2   1  -2  558.66   16.28
   2  -1   2  600.29   18.27
  -2  -1  -2  577.19   15.44
   2   1   2  620.03   21.38
   2   1   2  573.01   19.96
   2  -1   2  582.45   20.43
  -2   1  -2  564.02   23.42
   2  -1   2  586.31   20.89
  -2   1  -2  551.66   18.80
   2  -1   3   -2.34   21.60
  -2   1  -3    9.90   11.67
  -2   1  -3   36.59   18.95
  -2   1  -3   10.46   21.27
   2   1   3    8.93   19.35
   2  -1   3   -4.62   19.57
  -2   1  -3   -4.05   21.92
   2   1   3  -19.24   20.61
   2   1   3   -2.76   16.17
  -2  -1  -3   -7.64   18.65
  -2  -1  -4 2755.69   30.78
   2  -1   4 2727.16   32.59
   2   1   4 2568.02   33.59
  -2   1  -4 2702.18   35.32
   2  -1   4 2688.21   22.33
   2  -1   4 2581.25   38.68
  -2   1  -4 2803.20   33.73
  -2   1  -4 2628.37   21.67
   2   1   4 2665.45   34.29
   2   1   5  804.79   31.04
  -2  -1  -5  714.31   28.24
  -2   1  -5  725.58   25.86
   2  -1   5  770.93   15.81
   2  -1   5  811.35   34.67
  -2   1  -5  716.55   23.23
  -2  -1  -5  755.06   24.48
  -2   1  -5  730.34   15.36
   2   1   5  802.49   29.54
   2  -1   5  714.58   24.10
  -2  -1  -6   90.89   21.77
   2  -1   6   65.88   11.41
   2   1   6   54.24   26.77
   2  -1   6   81.63   33.14
   2   1   6   82.01   20.04
   2   1   6   70.86    6.70
  -2   1  -6   69.68   12.07
  -2   1  -6   58.25   19.78
  -2  -1  -6   66.78    6.78
  -2  -1  -6   66.59    6.77
  -2   1  -6   75.52   22.95
  -2  -1  -6   50.92   26.44
  -2   1  -7 3150.20   43.32
   2  -1   7 2993.17   44.28
  -2  -1  -7 3238.93   40.34
  -2   1  -7 3245.13   42.00
  -2   1  -7 3220.83   26.38
   2   1   7 3211.97   39.45
  -2  -1  -7 3085.48   18.29
   2   1   7 3068.28   43.64
  -2   1  -7 3143.58   26.14
  -2  -1  -7 3103.75   44.45
   2  -1   8  443.82   14.47
  -2   1  -8  464.56   31.49
  -2  -1  -8  453.81   25.00
   2   1   8  463.32   29.57
  -2  -1  -8  407.33   10.65
  -2  -1  -8  413.77   10.87
  -2   1  -8  436.58   28.62
   2  -1   8  400.42   39.10
  -2   1  -8  397.03   15.05
  -2  -1  -8  423.24   30.97
   2   1   8  434.29   36.82
  -2   1  -8  422.84   14.95
   2   1   8  411.47   10.22
   2   1   9 2003.82   18.74
   2  -1   9 1909.45   43.20
  -2  -1  -9 2024.68   19.10
  -2   1  -9 1937.12   41.65
  -2   1  -9 2000.36   23.75
  -2   1  -9 1937.81   23.69
  -2  -1  -9 2072.65   42.19
   2   1   9 2042.62   42.94
   2  -1   9 2012.59   23.12
   2   1  10  403.09   12.43
  -2  -1 -10  393.98   32.64
   2  -1  10  421.24   15.12
  -2   1 -10  412.61   16.22
  -2   1 -10  412.19   34.60
  -2   1 -10  378.48   16.49
   2  -1  10  399.57   38.36
   2   1  10  411.64   32.55
  -2  -1 -10  390.66   13.23
   2   1  11  279.30   32.78
  -2   1 -11  275.26   32.31
  -2   1 -11  292.85   15.94
  -2   1 -11  283.75   16.45
   2  -1  11  319.19   41.60
   2   1  11  286.86   12.65
  -2  -1 -11  282.62   34.53
  -2  -1 -11  275.00   13.30
   2  -1  11  285.61   15.00
   2  -1  12  709.99   44.23
   2   1  12  674.41   16.28
  -2   1 -12  706.15   20.20
  -2   1 -12  668.86   36.90
  -2   1 -12  677.93   20.70
   2  -1  12  701.84   19.01
  -2  -1 -12  628.99   35.83
  -2  -1 -12  654.65   16.97
   2   1  12  659.66   41.16
  -2  -1 -13  283.69   15.20
  -2   1 -13  289.63   18.51
   2  -1  13  301.17   16.29
   2   1  13  277.02   42.18
  -2  -1 -13  263.58   32.07
   2   1  13  309.13   14.54
   2  -1  13  293.11   39.36
  -2   1 -13  293.52   37.72
  -2   1 -14   51.46   32.48
  -2  -1 -14   41.17   14.24
   2  -1  14   35.19   14.48
  -2   1 -14   40.61   17.81
  -2  -1 -14   13.22   32.39
   2  -1  14   31.71   35.52
   2   1  14   38.30   12.46
   2   1  14   54.98   38.33
  -2   1 -15    7.53   18.48
  -2  -1 -15  -12.07   37.28
   2   1  15   -1.41   16.49
   2   1  15   11.76   44.76
   2  -1  15    8.27   14.90
   2  -1  15   15.03   41.18
   2   1  15    7.24   13.93
  -2   1 -15    7.10   38.90
  -2  -1 -15    5.08   15.41
  -2  -1 -16    1.64   41.30
   2  -1  16   43.22   16.87
   2   1  16   65.82   43.81
   2  -1  16   50.57   47.81
  -2   1 -16   53.51   39.75
  -2  -1 -16   48.55   17.12
  -2   1 -16   58.93   19.99
   2   1  16   68.30   16.12
   2   1  16   34.90   18.20
   2   1  17  117.97   20.26
  -2  -1 -17  108.14   38.99
   2   1  17  151.91   52.71
  -2   1 -17  119.66   19.94
   2  -1  17  170.45   52.97
  -2   1 -17  135.62   40.16
   2   1  17  146.87   17.47
  -2  -1 -17  118.66   18.45
   2  -1  18   28.48   55.12
   2   1  18   31.46   16.00
   2   1  18   18.80   19.30
  -2   1 -18   28.02   45.54
  -2  -1 -18   26.35   18.06
  -2   1 -18   33.23   21.57
  -2  -1 -18   26.61   41.47
   2   1  18   61.79   43.88
   2   1  19  432.66   57.67
  -2   1 -19  400.66   24.99
  -2   1 -19  370.13   47.13
  -2  -1 -19  389.93   21.77
  -2  -1 -19  357.64   48.36
   2  -1  19  424.75   61.19
  -2   1 -20   96.00   40.17
   2   1  20  177.59   59.82
  -2   1 -20  104.29   21.83
  -2  -1 -20   85.36   20.47
   2  -1  20  124.51   61.41
  -2  -1 -20   46.14   40.90
  -2   1 -21  538.82   26.92
  -2  -1 -21  500.96   24.92
   2   1  21  624.20   55.81
  -2   1 -21  550.38   50.97
   2  -1  21  569.70   62.81
  -2  -1 -21  498.15   50.08
   2  -1  22   75.10   55.75
  -2   1 -22   33.05   45.99
   2   1  22   51.72   48.81
  -2   1 -22   47.17   22.19
  -2  -1 -22   35.72   19.56
  -2  -1 -22   46.31   42.37
   2  -1  23  464.05   60.07
  -2  -1 -23  463.15   46.95
   2   1  23  506.65   60.39
  -2   1 -23  449.75   47.87
  -2   1 -23  500.57   27.86
   2   1  24   70.19   57.93
  -2   1 -24   52.58   38.80
  -2  -1 -24   26.89   47.72
   2  -1  24   87.50   57.76
   2   1  25  115.05   53.91
  -2   1 -25  108.00   45.05
  -2  -1 -25   90.27   42.90
   2  -1  25  110.61   57.09
  -2  -1 -26   50.05   44.30
  -2   1 -26   46.41   48.90
   2   1  26   68.80   47.41
   2  -1  26   57.27   56.55
  -2   1 -27   -2.56   51.21
  -2  -1 -27  -55.51   51.80
   2  -1  27   -9.86   52.88
   2   1  27  -17.12   55.64
   2  -1  28   -1.81   52.69
  -2  -1 -28  -26.85   50.03
  -2   1 -28  -34.59   51.44
   2   1  28   18.16   61.36
  -2   1 -29   21.03   51.47
  -2  -1 -29   19.33   45.28
   2   1  29   30.60   64.13
   2  -1  29   36.74   51.02
  -2  -1 -30  -41.63   48.68
   2  -1  30  -47.16   51.92
   2   1  30   -3.90   62.43
  -2   1 -30   -5.07   50.82
   2   1  31  195.71   60.67
   2   2 -33   10.59   45.11
   2   2 -32   33.85   51.24
   2  -2 -32  -13.86   43.37
   2   2 -31    0.18   48.62
   2  -2 -31  -23.02   42.53
  -2  -2  31   43.05   41.55
  -2  -2  30    9.64   38.93
   2   2 -30   44.48   42.76
  -2   2  30   51.18   38.59
   2  -2 -30    9.82   40.57
   2  -2 -29  -20.39   39.35
  -2   2  29    6.12   34.94
  -2  -2  29   16.69   36.83
  -2   2  29   -4.64   37.14
   2   2 -29   37.57   45.63
  -2   2  28   37.59   34.87
  -2  -2  28   16.36   38.76
  -2   2  28  -20.09   37.30
   2  -2 -28   -2.04   37.79
   2   2 -28    5.41   42.90
   2   2 -28  -18.85   35.43
   2   2 -27  -20.20   36.71
  -2   2  27    3.65   34.75
  -2   2  27   33.02   35.57
   2   2 -27   15.80   38.88
   2  -2 -27  -14.27   37.06
  -2  -2  27   24.54   36.61
   2   2 -26    8.07   35.65
   2  -2 -26   -2.88   35.99
  -2  -2  26    7.14   30.04
  -2   2  26   -4.72   33.77
  -2   2  26   13.10   34.30
  -2  -2  26    7.16   35.02
   2   2 -26   41.51   41.29
   2  -2 -25   -2.35   34.68
  -2   2  25    4.83   33.40
  -2  -2  25   17.71   29.66
  -2   2  25   -6.11   34.89
   2   2 -25   12.02   32.79
   2   2 -25   60.11   38.32
  -2  -2  25    7.61   36.28
  -2   2  24  230.27   36.52
  -2  -2  24  183.97   30.87
  -2  -2  24  239.97   37.72
  -2   2  24  163.96   34.28
   2   2 -24  247.31   39.04
   2  -2 -24  205.08   36.21
   2   2 -24  198.52   32.57
  -2   2  23   42.07   44.73
   2   2 -23   96.26   38.70
  -2   2  23   41.89   32.82
   2  -2 -23   56.91   33.57
  -2  -2  23   82.39   33.20
   2   2 -23   39.01   29.74
  -2   2  23   72.19   32.52
  -2  -2  23   53.62   28.19
  -2   2  22  460.72   49.51
  -2  -2  22  443.81   32.27
  -2   2  22  437.25   37.73
   2   2 -22  529.90   36.18
  -2  -2  22  544.25   39.33
  -2   2  22  503.00   37.55
   2  -2 -22  496.38   38.12
   2   2 -22  575.98   39.89
  -2  -2  21  116.48   28.81
   2  -2 -21  152.94   33.88
  -2  -2  21  187.25   37.69
  -2   2  21  103.56   34.56
   2   2 -21  167.25   33.73
  -2   2  21   96.77   46.40
  -2   2  21  181.51   35.48
  -2  -2  20  266.23   31.14
  -2   2  20  283.58   35.85
  -2   2  20  355.02   37.61
  -2  -2  20  361.23   39.02
  -2   2  20  274.50   44.81
   2   2 -20  379.58   37.43
   2  -2 -20  345.89   36.66
  -2  -2  19   61.25   27.52
  -2   2  19   50.73   33.69
  -2   2  19   81.61   42.11
  -2  -2  19  101.88   34.40
   2  -2 -19   97.11   33.38
   2   2 -19   97.95   34.08
  -2   2  18  161.97   41.88
   2   2 -18  193.61   33.96
  -2  -2  18  153.75   27.07
   2  -2 -18  176.13   32.13
  -2   2  18  146.23   34.46
  -2  -2  18  215.37   34.59
   2  -2 -17   25.71   28.45
  -2  -2  17   11.06   25.08
  -2   2  17  -10.96   31.97
  -2  -2  17   13.05   34.14
  -2   2  17  -23.53   39.59
   2   2 -17   18.68   30.69
  -2  -2  16   -1.58   32.08
  -2  -2  16    1.62   23.34
  -2   2  16    1.25   30.07
   2  -2 -16   12.68   27.06
   2   2 -16   12.93   28.04
  -2   2  16    3.34   35.53
  -2   2  15  297.83   34.85
  -2  -2  15  259.22   24.13
  -2   2  15  246.55   30.60
  -2  -2  15  278.90   31.13
   2   2 -15  314.07   28.97
   2  -2 -15  302.73   28.24
   2   2 -14  152.69   26.77
  -2  -2  14  127.39   21.70
  -2   2  14  167.47   31.19
  -2   2  14  133.43   26.42
  -2  -2  14  156.39   28.03
   2  -2 -14  193.48   25.91
  -2  -2  13 1388.49   30.33
  -2   2  13 1362.24   37.95
   2  -2 -13 1527.84   33.90
   2   2 -13 1527.87   39.34
  -2   2  13 1506.16   38.24
  -2  -2  13 1647.06   40.27
   2  -2 -13 1575.76   33.21
  -2  -2  12  322.65   22.49
   2  -2 -12  399.80   23.10
  -2   2  12  360.27   28.36
  -2   2  12  357.40   29.83
  -2  -2  12  358.37   31.18
   2  -2 -12  406.79   24.28
   2   2 -12  379.08   30.43
  -2  -2  11 1118.79   35.12
   2  -2 -11 1078.51   27.09
   2   2 -11 1162.99   33.90
  -2   2  11  955.90   32.19
  -2  -2  11  983.78   25.54
  -2   2  11 1020.41   31.87
   2  -2 -11 1189.79   27.21
   2   2 -11 1064.23   33.56
  -2  -2  10  452.12   21.02
  -2   2  10  436.02   28.40
   2  -2 -10  506.62   22.12
   2   2 -10  552.72   28.00
   2   2 -10  479.87   28.76
   2  -2 -10  474.44   20.83
  -2   2  10  453.34   25.72
  -2  -2  10  481.89   27.49
  -2   2   9  811.85   26.43
  -2   2   9  646.06   28.03
  -2  -2   9  792.31   23.79
   2  -2  -9  695.57   21.61
   2  -2  -9  742.52   21.42
  -2   2   9  654.21   25.08
   2   2  -9  732.27   32.05
  -2  -2   9  729.27   22.21
   2   2  -9  782.93   28.59
   2   2  -8 1381.07   29.53
  -2   2   8 1295.73   28.99
  -2  -2   8 1237.77   24.36
   2   2  -8 1240.27   32.86
   2  -2  -8 1340.00   22.68
  -2  -2   8 1399.75   30.13
  -2   2   8 1148.90   31.76
  -2   2   8 1214.18   27.24
   2   2  -7  419.57   27.35
  -2   2   7  433.60   26.60
   2  -2  -7  430.51   15.74
   2   2  -7  467.18   17.91
  -2   2   7  390.19   20.22
  -2   2   7  483.77   23.86
  -2  -2   7  468.59   24.91
  -2  -2   7  413.91   19.21
  -2   2   6  341.24   23.50
   2   2  -6  381.66   16.76
   2  -2  -6  366.98   18.96
  -2  -2   6  347.74   18.77
   2  -2  -6  364.36   14.70
  -2  -2   6  346.24   17.90
  -2   2   6  390.79   19.92
   2   2  -6  370.67   28.47
  -2   2   6  339.24   17.68
  -2  -2   6  406.04   23.55
  -2   2   5  107.63   21.70
   2  -2  -5  107.48   21.59
   2   2  -5  131.75   26.64
   2  -2  -5  120.13   11.56
  -2  -2   5  102.82   17.33
  -2  -2   5  123.61   18.84
  -2  -2   5  105.04   16.12
  -2   2   5   94.21   16.39
   2   2  -5  121.86   15.26
   2  -2  -4 4319.30   38.83
  -2  -2   4 3947.50   31.11
  -2  -2   4 4104.95   36.01
  -2   2   4 4060.10   39.96
   2   2  -4 4037.23   31.73
   2   2  -4 3949.48   37.98
  -2   2   3  459.37   26.44
   2   2  -3  420.48   19.08
   2  -2  -3  526.72   22.72
  -2  -2   3  488.68   21.76
   2   2  -3  467.93   25.13
  -2  -2   3  471.51   19.32
   2   2  -3  444.23   16.86
  -2   2   2  449.55   21.04
   2   2  -2  494.75   16.26
   2   2  -2  496.07   18.03
  -2   2   2  483.21   20.27
   2  -2  -2  493.71   18.94
  -2  -2   2  505.81   19.91
   2   2  -2  514.46   21.20
  -2  -2   2  476.89   18.39
  -2  -2   1 3782.68   28.74
  -2  -2   1 3673.12   29.93
   2   2  -1 3916.39   29.31
  -2   2   1 3736.53   33.30
   2  -2  -1 3626.50   32.51
   2   2  -1 3672.05   29.37
   2  -2  -1 3739.07   30.76
  -2   2   1 3719.36   33.90
  -2   2   0  260.66    9.98
  -2  -2   0  272.60   13.25
   2  -2   0  269.73   18.70
  -2   2   0  263.57   10.84
   2  -2   0  277.94   12.92
  -2   2   0  246.05   18.40
  -2  -2   0  266.11   19.41
   2   2   0  253.47   15.47
  -2   2   0  256.66   17.33
   2   2   0  258.13   15.81
   2   2   0  274.90   14.60
   2  -2   0  254.31   21.03
  -2   2  -1 2378.39   27.18
  -2   2  -1 2352.43   21.77
   2  -2   1 2344.67   23.81
   2   2   1 2432.29   25.78
  -2  -2  -1 2524.77   25.55
   2   2   1 2508.00   20.14
   2   2   1 2513.40   27.48
   2  -2   1 2349.36   28.72
  -2   2  -1 2392.98   21.73
   2  -2   1 2502.34   27.54
  -2  -2  -1 2381.84   19.52
  -2  -2  -2  329.54   17.91
   2  -2   2  304.62   21.07
  -2   2  -2  314.75   17.95
  -2   2  -2  305.71   18.36
  -2   2  -2  311.07   14.79
  -2   2  -2  300.79   20.43
  -2  -2  -2  324.57   10.44
   2   2   2  316.59   19.91
   2   2   2  349.64   20.60
   2  -2   2  316.85   19.31
  -2   2  -3 2613.67   24.83
  -2   2  -3 2612.85   32.38
   2  -2   3 2553.36   33.78
   2  -2   3 2672.75   29.14
  -2   2  -3 2499.97   32.10
  -2   2  -3 2453.30   31.32
  -2  -2  -3 2714.53   28.58
   2   2   3 2638.08   33.10
  -2   2  -4 1277.69   28.22
   2  -2   4 1359.23   34.48
  -2  -2  -4 1455.06   27.17
   2   2   4 1392.76   30.44
  -2   2  -4 1349.00   28.34
   2  -2   4 1351.15   20.61
   2   2   4 1403.18   32.11
  -2   2  -4 1293.03   28.70
   2  -2   4 1428.01   26.23
   2   2   5  762.32   29.36
   2  -2   5  702.26   34.83
  -2   2  -5  726.61   17.80
  -2  -2  -5  742.64   23.91
   2  -2   5  744.09   17.95
   2  -2   5  735.15   21.08
   2   2   5  748.29   31.03
  -2   2  -5  770.32   28.72
  -2   2  -5  760.81   28.98
  -2   2  -6 1457.66   21.88
   2   2   6 1552.71   35.86
  -2   2  -6 1517.58   34.30
   2   2   6 1597.19   33.44
   2  -2   6 1546.74   26.43
   2  -2   6 1494.14   40.52
  -2  -2  -6 1577.33   29.78
  -2   2  -6 1568.51   34.04
   2  -2   7  901.28   38.44
   2   2   7  960.45   31.98
   2   2   7  879.33   34.49
  -2  -2  -7  926.95   28.69
  -2   2  -7  933.76   29.01
  -2   2  -7  846.71   30.61
   2  -2   7  945.03   24.06
   2  -2   8   11.19   12.03
   2   2   8   10.34    5.57
   2   2   8   35.93   26.80
  -2  -2  -8    1.40   27.11
  -2   2  -8   22.47   25.95
  -2   2  -8    8.94   22.91
  -2  -2  -8    8.69    5.75
   2   2   8    1.94   33.14
  -2  -2  -8    7.42   21.18
   2  -2   8   22.59   31.94
  -2   2  -8    7.61   14.15
  -2   2  -8   11.49   15.31
  -2  -2  -9   72.41    7.57
  -2  -2  -9   59.93   29.55
  -2   2  -9   94.39   30.13
   2   2   9   70.83   30.66
   2  -2   9   70.51   12.87
   2  -2   9   94.84   30.26
  -2   2  -9   65.73   14.86
  -2   2  -9   63.40   14.01
   2   2   9   65.33    7.25
   2  -2  10   15.05   32.70
   2  -2  10    7.19   12.66
  -2  -2 -10    6.15    8.46
  -2  -2 -10  -26.82   30.70
  -2   2 -10   19.43   27.78
   2   2  10   -5.65   34.57
  -2   2 -10    7.94   15.00
   2   2  10    6.15    7.80
  -2   2 -10    5.29   13.97
  -2  -2 -11  713.58   37.30
  -2   2 -11  775.25   20.46
   2   2  11  735.59   14.90
   2   2  11  723.09   36.93
  -2   2 -11  729.77   20.86
   2  -2  11  770.87   20.30
  -2   2 -11  798.43   38.08
   2  -2  11  716.58   41.76
  -2  -2 -11  715.22   14.23
   2   2  11  765.55   14.24
   2  -2  12  186.70   41.84
  -2   2 -12  149.10   18.15
  -2   2 -12  170.67   17.27
  -2  -2 -12  178.31   32.82
  -2  -2 -12  171.72   12.32
   2   2  12  175.68   11.78
   2  -2  12  182.10   15.91
   2   2  12  182.44   32.83
  -2   2 -12  210.52   34.93
   2   2  12  166.10   12.98
  -2   2 -13  911.81   38.04
   2  -2  13  907.82   49.47
  -2   2 -13  913.59   24.92
   2   2  13  898.19   40.80
   2   2  13  881.61   18.99
   2  -2  13  927.04   22.52
  -2   2 -13  940.88   24.00
  -2  -2 -13  860.45   38.08
  -2  -2 -13  881.25   17.87
   2   2  13  917.09   17.97
   2  -2  14  199.50   46.01
  -2  -2 -14  176.17   14.36
   2  -2  14  152.21   16.82
  -2   2 -14  165.51   17.75
   2   2  14  201.30   40.52
  -2  -2 -14  169.84   36.50
   2   2  14  151.23   14.97
   2   2  14  179.89   13.78
  -2   2 -14  198.23   37.67
  -2   2 -14  158.14   18.98
   2   2  15 1316.83   55.83
  -2  -2 -15 1253.89   22.98
  -2  -2 -15 1126.22   46.87
   2   2  15 1189.05   23.84
  -2   2 -15 1293.00   50.09
   2   2  15 1294.11   22.95
   2  -2  15 1349.11   28.23
   2  -2  15 1290.62   56.68
  -2   2 -15 1223.53   29.05
   2   2  16  110.91   15.65
  -2  -2 -16  123.71   16.49
  -2  -2 -16   90.70   39.33
   2   2  16  101.55   17.45
   2  -2  16  117.89   51.05
  -2   2 -16  146.27   40.99
   2   2  16  154.28   45.74
  -2   2 -16   98.74   21.00
   2  -2  17  802.14   56.93
   2   2  17  922.80   55.67
  -2  -2 -17  825.92   22.78
   2   2  17  796.01   23.87
   2   2  17  928.01   23.10
  -2   2 -17  836.46   28.08
  -2   2 -17  843.62   44.71
  -2  -2 -17  805.36   43.58
   2   2  18  121.86   19.55
   2  -2  18  106.88   50.87
   2   2  18  165.41   52.51
   2   2  18  141.37   17.79
  -2   2 -18  125.44   23.37
  -2  -2 -18  123.17   17.83
  -2  -2 -18  120.20   40.59
  -2   2 -18  117.89   43.76
   2   2  19  118.04   52.67
   2  -2  19   67.12   48.43
   2   2  19   67.89   17.02
  -2   2 -19  100.79   48.39
  -2  -2 -19   68.31   18.93
  -2   2 -19  103.24   23.33
   2   2  19   77.17   20.20
  -2  -2 -19   52.49   46.25
  -2   2 -20   80.80   48.22
   2   2  20   92.11   53.36
   2   2  20   43.58   20.93
  -2  -2 -20   29.84   41.91
  -2  -2 -20   44.56   18.56
   2  -2  20   81.03   46.60
  -2   2 -20   61.51   23.95
  -2   2 -21   24.57   44.68
   2  -2  21   21.27   46.80
   2   2  21   16.01   21.04
   2   2  21   90.09   56.63
  -2  -2 -21   -7.26   43.56
  -2   2 -21   49.77   22.18
  -2   2 -22   29.25   40.19
  -2   2 -22   23.26   22.00
   2   2  22   50.17   44.82
   2  -2  22   -3.74   48.02
  -2  -2 -22  -13.29   42.70
  -2   2 -23   42.36   23.28
   2  -2  23   54.81   50.93
  -2  -2 -23    6.49   42.44
   2   2  23   70.20   54.23
  -2   2 -23   44.67   38.13
  -2  -2 -24   25.33   43.72
  -2   2 -24   63.32   25.03
   2   2  24   81.60   57.53
  -2   2 -24   83.71   43.26
   2  -2  24   62.49   54.20
   2  -2  25   80.14   56.97
  -2   2 -25   89.67   46.92
   2   2  25  132.54   51.58
  -2  -2 -25   71.89   47.70
   2  -2  26  140.36   59.73
   2   2  26  207.47   54.42
  -2   2 -26  160.25   50.87
  -2  -2 -26  168.57   41.94
   2   2  27  248.58   62.17
  -2  -2 -27  181.59   51.19
  -2   2 -27  241.49   54.23
   2  -2  27  243.88   62.70
   2  -2  28  118.22   61.75
  -2   2 -28  122.86   53.56
   2   2  28  111.18   60.83
   2  -2  29   -5.45   63.28
  -2   2 -29   20.51   54.58
   2   2  29   41.24   52.99
   2  -2  30  -43.78   65.81
  -2   2 -30   15.81   57.23
   2   2  30   26.77   58.00
   2   2  31  -10.31   69.18
   2   3 -33    6.87   46.04
   2   3 -32   76.77   51.02
  -2  -3  31   31.30   41.18
   2   3 -31   54.82   49.44
  -2  -3  30  230.96   40.98
   2   3 -30  244.93   45.88
  -2   3  30  200.33   43.02
   2   3 -30  189.79   37.48
   2  -3 -30  220.77   47.53
  -2   3  29   85.81   37.58
   2   3 -29  114.13   48.55
  -2  -3  29  113.19   40.93
   2  -3 -29   17.59   42.34
  -2   3  29  118.79   36.25
   2   3 -29   78.89   38.33
  -2  -3  28  393.67   44.81
  -2   3  28  343.83   40.25
   2  -3 -28  298.08   45.38
  -2   3  28  438.72   40.51
   2   3 -28  377.30   41.91
   2   3 -28  374.28   46.78
  -2   3  27  128.82   37.89
  -2   3  27  129.91   37.09
  -2  -3  27  136.34   37.16
   2  -3 -27   84.75   40.90
   2   3 -27   98.72   33.75
   2   3 -27  222.67   44.46
  -2   3  26  176.66   39.42
   2   3 -26  281.85   45.06
  -2   3  26  261.41   37.22
  -2  -3  26  240.76   38.70
   2   3 -26  225.60   35.30
   2  -3 -26  264.60   41.44
  -2  -3  25  266.07   31.17
   2   3 -25  282.72   38.73
  -2   3  25  277.62   46.84
  -2   3  25  297.61   36.91
  -2   3  25  318.13   37.16
   2   3 -25  375.46   42.38
  -2  -3  25  344.61   40.86
   2  -3 -25  264.04   38.58
  -2   3  24   96.31   35.96
  -2   3  24  130.66   43.72
  -2  -3  24  107.32   37.50
  -2   3  24  127.44   34.51
   2  -3 -24  118.41   35.03
  -2  -3  24  105.11   29.48
   2   3 -24  177.16   42.22
   2   3 -24   99.51   35.84
   2   3 -23  109.86   34.14
  -2  -3  23  133.03   35.91
  -2  -3  23  108.63   27.01
  -2   3  23   92.64   35.17
  -2   3  23   73.37   42.00
  -2   3  23  100.52   34.33
   2  -3 -23   89.94   33.36
   2  -3 -22   20.27   32.49
  -2  -3  22   24.92   26.17
   2   3 -22   56.91   30.67
  -2   3  22   57.23   32.98
  -2  -3  22   52.24   32.69
  -2   3  22   48.36   41.32
  -2   3  22   30.74   32.98
  -2   3  21   55.86   33.52
   2   3 -21   40.23   30.63
  -2   3  21   34.25   34.36
  -2  -3  21   40.06   26.27
  -2   3  21   19.79   41.75
  -2  -3  21   58.50   33.53
   2  -3 -21   21.35   33.69
   2   3 -20  173.78   33.80
  -2   3  20  179.51   44.18
  -2   3  20  159.13   38.27
  -2  -3  20  147.67   27.32
  -2  -3  20  217.84   35.51
   2  -3 -20  181.25   34.98
  -2  -3  19   27.49   25.22
  -2   3  19   11.04   41.58
   2  -3 -19   24.76   31.96
   2   3 -19   51.43   33.95
  -2  -3  19   54.32   34.92
  -2   3  19   13.13   32.17
  -2  -3  18  250.71   25.97
  -2   3  18  328.84   42.51
   2  -3 -18  335.70   33.19
  -2  -3  18  363.93   37.85
  -2   3  18  291.10   34.68
   2   3 -18  329.89   36.94
  -2  -3  17  224.59   25.61
  -2   3  17  288.75   40.46
  -2  -3  17  304.23   37.33
  -2   3  17  205.62   32.31
   2  -3 -17  264.46   31.55
   2   3 -17  300.08   36.16
  -2  -3  16  997.26   30.52
  -2   3  16  947.00   38.53
   2  -3 -16 1178.65   37.62
   2   3 -16 1157.80   42.09
  -2   3  16 1173.10   44.42
  -2  -3  16 1193.93   42.98
  -2   3  15  102.72   33.70
  -2   3  15   67.95   28.45
   2  -3 -15  117.26   26.24
  -2  -3  15  102.62   32.75
  -2  -3  15   74.87   21.88
   2   3 -15   89.95   31.85
  -2   3  14  904.02   35.96
  -2  -3  14  828.47   26.63
  -2   3  14  800.76   35.77
   2   3 -14  934.07   37.71
  -2  -3  14  960.29   38.43
   2  -3 -14  922.01   31.64
  -2  -3  13  588.78   34.25
  -2   3  13  525.58   31.31
  -2  -3  13  550.11   23.34
  -2   3  13  477.35   31.42
   2  -3 -13  599.08   24.09
   2   3 -13  587.37   33.94
   2  -3 -13  558.99   26.64
  -2  -3  12  327.79   20.36
  -2  -3  12  351.94   31.59
   2   3 -12  371.64   31.14
   2  -3 -12  413.31   21.21
   2  -3 -12  364.97   23.66
  -2   3  12  363.47   29.33
  -2   3  12  325.71   30.61
  -2   3  11  223.04   27.93
  -2  -3  11  214.64   18.91
   2  -3 -11  215.34   21.37
   2   3 -11  235.92   29.83
   2  -3 -11  218.26   18.09
  -2  -3  11  239.88   29.47
  -2   3  11  205.60   26.54
  -2   3  10    8.05   26.41
  -2   3  10   18.75   23.10
   2   3 -10   -2.84   24.39
   2  -3 -10   31.34   14.85
   2  -3 -10    7.80   17.37
  -2  -3  10   22.68   25.66
  -2  -3  10    8.85   16.23
   2   3 -10    8.39   26.67
  -2  -3   9  403.73   17.38
   2  -3  -9  423.91   16.89
   2   3  -9  422.22   27.54
  -2   3   9  367.70   26.72
   2  -3  -9  395.32   17.90
   2   3  -9  471.59   26.90
  -2  -3   9  439.59   26.67
  -2   3   9  469.75   24.40
  -2   3   9  428.70   23.22
  -2   3   8 1158.81   26.53
   2  -3  -8 1057.76   18.83
  -2  -3   8 1039.36   21.79
  -2  -3   8 1019.95   30.93
  -2   3   8 1016.63   33.26
  -2   3   8 1001.62   23.40
   2   3  -8 1001.17   30.20
   2  -3  -8 1069.68   20.29
  -2  -3   8 1152.25   28.36
  -2  -3   7  455.62   28.55
  -2   3   7  430.32   25.88
  -2  -3   7  423.71   16.97
   2  -3  -7  432.06   14.27
  -2  -3   7  414.39   17.79
   2  -3  -7  428.78   15.86
   2   3  -7  434.51   30.43
  -2   3   7  455.22   23.82
   2   3  -7  477.37   16.54
  -2   3   7  418.96   19.37
  -2  -3   7  460.85   25.43
  -2  -3   6  952.47   19.25
   2   3  -6 1026.96   18.54
  -2   3   6  933.91   29.15
  -2   3   6  945.91   18.90
   2   3  -6  978.49   32.15
  -2  -3   6  973.53   29.49
  -2  -3   6 1048.62   26.05
  -2  -3   6  978.49   18.94
   2  -3  -6  972.08   14.92
   2  -3  -6  992.90   16.16
  -2  -3   5  421.39   25.68
  -2   3   5  412.36   28.44
   2  -3  -5  428.66   23.84
   2  -3  -5  382.27   10.82
  -2  -3   5  426.21   23.22
   2  -3  -5  392.42    9.77
  -2   3   5  405.02   13.41
   2   3  -5  398.90   16.03
   2   3  -5  406.79   25.05
  -2  -3   5  401.28   16.08
  -2  -3   5  399.83   16.66
   2   3  -4 2627.81   36.35
   2  -3  -4 2805.77   33.20
   2   3  -4 2631.85   26.16
  -2   3   4 2690.36   37.52
   2   3  -4 2732.85   25.07
  -2  -3   4 2676.85   25.51
  -2  -3   4 2590.52   34.36
  -2  -3   4 2669.25   31.77
  -2  -3   3 1248.73   28.11
  -2   3   3 1219.42   31.45
   2   3  -3 1191.23   29.72
  -2  -3   3 1215.05   26.09
  -2  -3   3 1198.47   20.66
   2   3  -3 1144.42   21.42
   2   3  -3 1234.63   20.15
   2  -3  -3 1215.75   24.83
  -2   3   2   16.82   24.64
  -2  -3   2   26.83   20.05
  -2  -3   2   18.13   18.04
  -2   3   2    8.22   22.36
  -2  -3   2   24.87   16.82
   2  -3  -2   38.19   19.34
   2   3  -2   27.14   14.88
   2   3  -2   25.96   21.38
   2  -3  -1   59.53   15.72
  -2  -3   1   73.12   17.69
  -2   3   1   58.61   23.72
  -2   3   1   53.48   21.96
  -2  -3   1   45.92   17.86
   2   3  -1   57.05   15.31
  -2  -3   1   59.99   14.46
   2   3  -1   69.16   16.91
  -2   3   0   27.43   21.53
   2  -3   0    9.37   19.69
  -2  -3   0    3.80   13.09
  -2  -3   0   13.47   15.56
   2  -3   0    4.62   14.01
  -2   3   0   13.16   20.52
   2   3   0   24.40   14.65
  -2   3   0   17.24   12.53
   2  -3   0    8.23   22.20
   2   3   0    9.11   14.58
  -2   3  -1  918.66   22.50
  -2   3  -1  983.33   21.46
   2  -3   1  930.95   23.65
  -2  -3  -1  956.17   17.12
  -2   3  -1  909.75   19.16
   2   3   1  949.10   23.43
   2  -3   1  874.96   25.85
   2  -3   1  937.84   21.71
   2   3   1  905.40   23.14
   2   3   1  917.37   16.05
  -2  -3  -1  937.38   16.25
  -2   3  -1  906.88   24.40
  -2  -3  -2  110.53   10.07
   2   3   2  130.17   21.06
  -2   3  -2  138.40   19.94
   2  -3   2  134.88   21.83
  -2  -3  -2  116.88   15.86
  -2   3  -2  108.73   22.55
   2  -3   2  136.88   21.13
   2   3   2  119.59   10.97
  -2  -3  -2  121.81   10.98
   2  -3   2  128.94   18.29
  -2   3  -2  130.24   16.24
   2   3   3   65.46   19.07
   2  -3   3   72.47   19.31
  -2   3  -3   52.91   20.01
   2  -3   3   70.11   26.78
  -2   3  -3   53.89   14.51
  -2   3  -3   34.27   21.98
  -2  -3  -3   59.41   15.35
   2  -3   3   73.01   17.04
  -2  -3  -4   18.10   19.33
  -2   3  -4   14.18   21.99
  -2   3  -4   -7.34   20.05
   2  -3   4   16.25   16.03
   2   3   4   -9.33   24.11
   2  -3   4   23.78   28.44
   2  -3   4   16.73   17.91
  -2   3  -5  109.44   21.04
   2   3   5   94.97   26.45
   2  -3   5  138.30   16.43
  -2   3  -5  130.89   17.33
  -2   3  -5  161.18   25.76
   2  -3   5  148.90   18.08
   2  -3   5  168.56   31.84
  -2  -3  -5  170.63   20.40
   2   3   5  139.69   28.62
  -2   3  -6 1216.16   22.99
   2   3   6 1288.80   30.73
   2  -3   6 1234.77   38.31
  -2   3  -6 1310.38   34.19
  -2  -3  -6 1299.68   26.95
   2   3   6 1181.15   30.11
   2  -3   6 1261.45   24.70
   2  -3   6 1231.11   23.20
   2   3   7  142.59   24.68
   2  -3   7  136.16   17.17
  -2   3  -7  158.43   17.35
  -2  -3  -7  151.24   19.93
   2   3   7  144.33   21.75
   2  -3   7  131.39   35.96
  -2   3  -7  176.86   26.59
   2   3   8  561.48   30.43
   2   3   8  569.11   34.26
  -2   3  -8  606.57   29.15
  -2  -3  -8  588.44   22.13
  -2   3  -8  535.34   20.24
  -2   3  -8  580.21   19.37
   2  -3   8  580.47   18.14
   2  -3   8  555.48   39.76
   2  -3   8  544.30   21.05
  -2   3  -9   78.72   16.92
   2   3   9   74.42    5.62
  -2   3  -9   84.05   16.03
   2  -3   9   63.71   17.23
   2  -3   9   83.78   14.26
   2  -3   9   95.08   30.65
   2   3   9   60.77   32.85
   2  -3  10  179.54   15.84
   2  -3  10  171.81   39.95
   2   3  10  139.91   34.63
  -2   3 -10  148.45   17.12
  -2   3 -10  173.80   16.63
   2   3  10  145.97    7.49
   2   3  10  148.07    8.11
   2  -3  11   74.83   34.62
  -2   3 -11   75.64   16.91
   2   3  11   50.72   29.60
  -2   3 -11   67.03   17.46
   2   3  11   58.10    8.24
   2   3  11   55.40    9.15
   2  -3  11   65.03   15.15
  -2   3 -12   95.07   16.47
   2   3  12   90.86    9.74
   2   3  12   69.04   36.60
  -2   3 -12  110.20   17.52
   2   3  12   85.74   10.93
   2  -3  12  101.93   42.27
   2  -3  12  106.84   16.06
  -2  -3 -12   64.65   32.74
  -2   3 -13  309.93   20.99
   2   3  13  319.19   41.93
  -2   3 -13  331.75   19.91
   2   3  13  329.07   13.12
   2  -3  13  334.45   44.01
  -2   3 -13  375.08   39.07
   2   3  13  304.36   14.08
  -2  -3 -13  299.57   35.47
   2  -3  13  371.43   19.37
  -2  -3 -14    1.43   36.48
   2   3  14   12.30   11.52
   2  -3  14   16.70   16.04
   2  -3  14   24.48   36.22
  -2   3 -14   10.68   19.41
  -2   3 -14   16.55   17.74
   2   3  14   11.16   12.99
   2   3  14   26.29   42.31
  -2   3 -14   59.53   38.53
  -2   3 -15  279.61   42.69
   2   3  15  211.03   46.63
   2  -3  15  277.46   50.77
   2   3  15  235.73   14.59
   2   3  15  241.85   16.06
  -2   3 -15  228.55   23.14
  -2  -3 -15  182.57   36.64
   2  -3  16  182.22   53.53
  -2   3 -16  235.20   43.59
  -2   3 -16  157.71   23.56
   2   3  16  171.21   47.38
  -2  -3 -16  135.85   35.01
   2   3  16  154.00   16.92
   2   3  16  159.69   15.03
   2   3  17   59.04   15.32
  -2   3 -17   87.50   42.11
   2   3  17  102.05   41.27
   2  -3  17   56.12   48.75
  -2   3 -17   61.17   23.73
  -2  -3 -17   37.67   35.56
   2   3  17   54.43   16.98
   2   3  18  389.15   19.27
   2  -3  18  393.68   51.29
  -2   3 -18  382.01   27.35
  -2   3 -18  364.84   44.91
   2   3  18  382.37   55.31
   2   3  18  379.05   20.65
  -2  -3 -18  337.44   42.94
   2   3  19   58.07   16.89
   2   3  19   67.60   19.38
  -2   3 -19   52.43   23.92
  -2   3 -19   71.09   40.37
   2  -3  19   93.21   57.25
  -2  -3 -19   44.25   44.56
   2   3  19   93.38   54.35
   2  -3  20  548.15   64.84
  -2  -3 -20  530.59   51.59
  -2   3 -20  600.84   46.03
   2   3  20  594.35   24.81
   2   3  20  629.10   57.09
  -2   3 -20  549.91   30.57
   2   3  21  341.17   56.93
  -2   3 -21  342.76   27.14
   2   3  21  340.75   22.43
  -2  -3 -21  276.58   41.97
   2  -3  21  321.52   59.77
  -2   3 -21  341.91   42.54
  -2   3 -22  397.18   27.18
   2  -3  22  396.71   55.80
   2   3  22  388.95   54.12
  -2   3 -22  374.10   44.86
   2   3  22  412.30   23.91
  -2  -3 -22  339.35   47.05
  -2  -3 -23   42.81   44.32
  -2   3 -23   71.80   43.29
  -2   3 -23   72.57   25.52
   2   3  23   74.48   51.33
   2  -3  23   45.83   44.62
   2   3  24   66.80   56.03
   2  -3  24   38.69   50.01
  -2   3 -24   63.41   25.69
  -2   3 -24   66.87   45.81
   2   3  25   10.97   45.82
  -2   3 -25   -1.55   47.27
   2  -3  25  -28.95   56.14
   2   3  26    1.33   57.39
   2  -3  26  -29.85   59.57
  -2   3 -26   19.07   48.97
  -2   3 -27    6.25   50.75
   2  -3  27   -6.85   62.03
   2   3  27   72.46   59.42
   2   3  28   38.28   48.03
   2  -3  28    4.38   63.13
  -2   3 -28    1.02   51.80
  -2   3 -29  199.84   55.61
   2   3  29  206.48   63.48
   2   3  30   51.21   66.61
  -2   3 -30   27.11   56.37
   2   3  31  169.14   61.50
  -2  -4  32   16.75   40.88
   2   4 -32   -9.38   47.69
   2   4 -31  106.49   37.49
  -2  -4  31  133.95   42.23
  -2   4  31   80.61   40.04
   2   4 -31  113.05   52.27
  -2  -4  30   20.80   42.56
   2   4 -30   60.76   44.38
  -2   4  30    2.49   38.00
   2   4 -30   -7.33   37.00
  -2   4  29   -1.74   40.07
   2   4 -29   50.34   49.03
  -2   4  29   42.59   35.87
   2   4 -29  -14.63   39.09
  -2  -4  29   18.58   41.07
  -2   4  28    3.80   40.53
   2   4 -28    6.39   33.74
  -2  -4  28   13.83   36.40
  -2   4  28   -0.71   35.79
   2   4 -28   41.18   40.81
  -2   4  27   52.90   37.30
  -2   4  27  -10.70   47.89
   2   4 -27  100.63   44.86
  -2   4  27   56.24   34.50
   2   4 -27   46.81   34.77
  -2  -4  27   41.86   36.75
   2  -4 -27   42.05   39.53
   2  -4 -26  -29.52   38.37
  -2  -4  26    5.25   35.90
   2   4 -26   29.18   37.32
  -2   4  26   -1.31   34.80
   2   4 -26   37.54   39.03
  -2   4  26   18.99   34.18
  -2   4  26  -37.78   45.66
  -2   4  25  357.64   37.18
  -2   4  25  318.66   41.42
  -2  -4  25  398.15   42.35
   2   4 -25  321.83   39.15
   2  -4 -25  334.74   38.91
  -2   4  25  310.12   47.59
   2   4 -25  445.22   46.93
  -2   4  24   14.92   32.96
  -2  -4  24    2.94   25.34
  -2   4  24  -14.32   34.69
   2  -4 -24   -2.07   33.27
  -2   4  24   16.69   42.44
  -2  -4  24    2.35   36.82
   2   4 -24    9.85   30.68
  -2   4  23  489.58   41.41
   2  -4 -23  578.20   40.44
  -2   4  23  533.95   47.19
  -2  -4  23  510.73   31.03
  -2   4  23  579.15   38.30
   2   4 -23  534.12   39.54
  -2  -4  23  638.96   43.55
   2  -4 -22   39.26   32.67
  -2  -4  22   35.98   25.40
   2   4 -22   59.64   35.43
  -2   4  22   30.76   34.65
  -2   4  22   48.79   40.65
  -2  -4  22   58.14   36.84
  -2   4  21  860.16   45.73
  -2   4  21  929.94   52.14
   2   4 -21 1021.22   45.07
   2  -4 -21  949.05   42.10
  -2  -4  21 1073.39   46.84
  -2  -4  20    5.57   23.70
  -2   4  20   14.44   33.90
   2   4 -20   11.47   32.37
  -2   4  20    1.38   43.74
  -2  -4  20   49.53   37.95
   2  -4 -20  -21.96   32.88
   2   4 -19  486.29   36.27
  -2   4  19  402.21   40.15
  -2  -4  19  565.24   42.13
  -2  -4  19  404.44   27.33
  -2   4  19  553.32   46.77
   2  -4 -19  530.69   37.05
  -2   4  18  102.03   37.79
   2  -4 -18  130.12   31.33
  -2  -4  18  124.40   37.04
  -2  -4  18  106.63   23.55
   2   4 -18  131.70   34.84
  -2   4  18  125.69   40.11
  -2   4  17  125.58   37.76
   2  -4 -17   99.36   29.71
  -2  -4  17   84.10   22.88
   2   4 -17  117.93   35.81
  -2  -4  17  131.43   35.62
  -2   4  17   79.11   35.50
  -2  -4  16  171.12   34.57
  -2  -4  16   97.16   21.48
  -2   4  16  121.01   35.85
   2   4 -16  112.33   34.21
  -2   4  16   88.58   34.42
   2  -4 -16  132.48   27.63
   2  -4 -15    3.87   24.49
  -2   4  15   37.68   30.79
  -2  -4  15   37.41   30.69
  -2  -4  15   23.53   18.38
  -2   4  15   -9.19   32.43
   2   4 -15   21.32   30.22
   2  -4 -14  -11.75   22.99
  -2  -4  14    9.25   17.97
   2   4 -14    4.41   26.16
  -2   4  14   12.28   28.95
  -2  -4  14   15.67   27.66
  -2   4  14   12.80   29.15
   2  -4 -13   89.91   21.61
  -2   4  13   67.28   28.47
  -2  -4  13   80.98   16.52
  -2   4  13   82.26   27.98
   2  -4 -13   91.90   18.25
   2   4 -13   87.38   25.22
  -2  -4  13   96.95   29.17
   2   4 -12  239.20   28.70
  -2   4  12  233.62   29.25
  -2  -4  12  259.67   17.31
  -2  -4  12  237.28   31.36
  -2   4  12  259.98   27.19
   2  -4 -12  260.79   19.02
   2  -4 -12  233.56   22.66
  -2  -4  11 1323.79   23.95
   2   4 -11 1394.44   38.29
  -2   4  11 1305.60   38.55
   2  -4 -11 1445.38   28.32
  -2  -4  11 1395.23   37.65
   2  -4 -11 1419.60   26.04
  -2   4  11 1381.97   32.37
  -2   4  10   13.71   20.28
  -2   4  10    3.17   28.24
  -2  -4  10    4.66   14.45
  -2  -4  10    3.49   26.24
   2   4 -10    2.26   26.11
   2   4 -10    9.74   28.81
   2  -4 -10    4.25   14.55
   2  -4 -10  -10.98   17.08
   2  -4  -9 1684.04   25.38
   2   4  -9 1648.42   39.37
  -2  -4   9 1707.87   37.77
  -2   4   9 1860.18   33.64
  -2  -4   9 1648.31   23.16
  -2   4   9 1672.93   28.46
   2  -4  -9 1703.47   23.61
   2   4  -8   82.84   29.52
   2  -4  -8   72.88   14.90
  -2  -4   8   67.44   21.72
  -2   4   8   70.67   29.35
  -2   4   8   79.05   17.70
  -2  -4   8   82.32   14.29
  -2   4   8   90.09   17.63
  -2  -4   8   71.54   13.44
   2  -4  -8   77.53   12.93
  -2  -4   8   88.38   26.30
  -2  -4   7  933.40   18.33
  -2  -4   7 1011.35   24.92
   2   4  -7 1018.30   18.06
  -2   4   7  940.44   20.61
   2   4  -7  939.04   34.33
  -2  -4   7  973.62   18.05
  -2   4   7  930.87   33.74
   2  -4  -7  929.49   16.43
  -2  -4   7  950.39   29.18
   2   4  -6  344.99   13.85
  -2   4   6  327.83   28.80
  -2  -4   6  321.85   20.17
  -2  -4   6  319.59   25.55
   2   4  -6  311.64   29.78
  -2  -4   6  318.31   14.84
   2  -4  -6  301.93   11.23
  -2   4   6  316.99   15.29
  -2  -4   6  302.86   14.33
   2  -4  -5   67.46    7.70
  -2  -4   5   81.92   16.93
  -2  -4   5   66.30   13.86
  -2   4   5   54.76   27.77
  -2   4   5   78.76    9.99
  -2  -4   5   70.28   22.41
  -2   4   5   55.32   11.27
   2   4  -5   53.24   12.17
   2  -4  -5   63.31   19.71
   2   4  -5   75.09   27.26
   2   4  -4   47.51   12.40
  -2  -4   4   40.12   13.19
   2  -4  -4   39.09   15.98
  -2   4   4   52.45   23.73
  -2  -4   4   40.45   17.90
   2   4  -4   35.91   13.45
  -2  -4   4   35.32   20.90
   2   4  -4   40.67   26.37
  -2  -4   3 1648.70   27.60
  -2   4   3 1659.66   33.50
   2  -4  -3 1767.71   30.15
   2   4  -3 1570.39   32.12
   2   4  -3 1657.56   20.99
  -2  -4   3 1613.35   29.97
  -2  -4   3 1614.24   21.67
  -2   4   2   95.22   21.28
   2   4  -2  114.46   15.30
   2   4  -2  103.76   23.82
  -2  -4   2   96.98   17.72
  -2  -4   2   92.34   16.73
   2  -4  -2  118.83   17.42
  -2  -4   2  110.47   21.07
   2   4  -1  219.95   20.49
  -2   4   1  229.33   25.65
  -2   4   1  225.09   24.14
  -2  -4   1  250.19   17.49
  -2   4   1  232.14   12.75
  -2  -4   1  241.89   19.56
   2   4  -1  218.72   16.61
   2  -4  -1  246.86   21.68
   2  -4   0  443.91   22.22
   2   4   0  422.73   19.19
  -2   4   0  451.54   24.47
  -2  -4   0  430.06   16.02
   2  -4   0  433.36   25.27
  -2   4   0  430.40   25.92
  -2  -4   0  431.34   18.20
  -2   4   0  447.09   16.38
   2   4   0  414.24   20.14
   2  -4   1 3185.04   33.10
  -2   4  -1 3228.80   30.69
  -2   4  -1 3146.99   34.57
  -2   4  -1 3108.16   33.67
   2   4   1 3087.95   25.38
  -2  -4  -1 3189.79   24.41
   2  -4   1 3157.58   35.13
  -2  -4  -1 3097.43   25.18
  -2   4  -1 3193.10   31.34
   2   4   1 3157.14   34.99
  -2  -4  -2   58.77   16.92
   2   4   2   69.20   12.08
   2   4   2   59.24   23.96
   2  -4   2   45.67   22.32
   2  -4   2   63.86   19.67
  -2  -4  -2   69.45   10.16
   2  -4   2   75.10   17.83
  -2   4  -2   69.08   18.22
  -2   4  -2   75.81   20.39
   2  -4   2   75.20   17.52
  -2  -4  -2   65.71   11.52
  -2   4  -2   78.31   20.42
   2  -4   3 1504.65   32.23
   2   4   3 1437.18   31.37
  -2  -4  -3 1603.03   27.32
  -2   4  -3 1489.91   25.11
   2  -4   3 1445.28   25.44
   2  -4   3 1469.67   26.26
   2  -4   3 1478.23   23.53
  -2  -4  -3 1513.14   14.34
   2   4   3 1490.38   14.49
  -2   4  -3 1511.46   28.09
  -2   4  -3 1511.38   30.93
  -2  -4  -3 1506.36   13.76
   2  -4   4   37.52   17.16
   2   4   4   37.72   25.35
  -2   4  -4   45.50   18.95
  -2  -4  -4   54.47   17.11
  -2   4  -4   73.46   25.01
   2  -4   4   34.43   26.43
   2  -4   4   48.12   15.86
   2  -4   5  962.44   22.75
  -2   4  -5  963.15   24.50
   2  -4   5  962.98   34.96
   2   4   5  965.68   30.52
   2  -4   5  981.28   21.31
  -2   4  -5 1089.37   30.46
  -2  -4  -5 1107.51   26.36
  -2   4  -5  971.99   24.12
  -2   4  -6  214.07   25.36
   2   4   6  178.12   22.03
   2  -4   6  184.22   18.28
   2   4   6  166.25   23.86
  -2   4  -6  180.69   19.29
   2  -4   6  182.50   30.69
   2  -4   6  193.22   17.34
  -2  -4  -6  201.60   21.38
   2   4   7  189.64   29.18
  -2   4  -7  203.80   25.71
   2   4   7  191.33   26.71
   2  -4   7  189.75   17.05
  -2   4  -7  166.13   19.30
   2  -4   7  195.78   36.06
  -2  -4  -7  185.44   22.04
  -2   4  -8  138.14   17.50
  -2   4  -8  144.00   18.91
   2  -4   8  140.44   30.75
   2  -4   8  138.18   17.00
   2   4   8  140.14   24.96
  -2   4  -9   12.38   17.54
   2  -4   9   18.30   30.10
  -2   4  -9   20.81   16.11
   2   4   9   46.56   30.04
   2  -4   9   19.75   15.23
   2  -4   9   23.08   15.41
  -2   4 -10    1.23   16.38
   2   4  10    1.42    6.06
  -2   4 -10    0.88   17.55
   2  -4  10   -4.15   33.62
   2  -4  10   -3.34   16.65
   2   4  10    5.41   32.09
   2   4  10    0.69    5.52
   2  -4  10   -1.23   14.78
   2  -4  11  305.26   19.93
  -2   4 -11  304.42   20.67
   2   4  11  284.94    9.69
   2   4  11  292.41    9.20
   2  -4  11  331.99   18.54
   2  -4  11  327.44   41.33
   2   4  11  299.52   35.89
  -2   4 -11  330.00   20.18
   2   4  12  176.61   10.28
   2   4  12  182.39    9.41
  -2   4 -12  205.05   19.27
   2  -4  12  164.24   43.46
  -2   4 -12  185.43   20.08
   2  -4  12  199.33   17.78
   2   4  12  172.27   35.12
   2   4  13  650.77   15.01
  -2   4 -13  672.93   24.28
  -2   4 -13  656.29   24.88
   2  -4  13  630.36   39.95
   2   4  13  674.56   14.37
   2   4  13  634.46   40.62
   2  -4  14   28.23   46.48
  -2   4 -14   34.86   21.00
   2   4  14   37.08   11.98
   2   4  14   18.97   41.22
   2   4  14   38.60   10.86
   2   4  15  627.66   16.75
   2  -4  15  523.59   46.44
   2   4  15  584.05   49.25
  -2   4 -15  560.17   26.29
   2   4  15  609.92   17.87
   2   4  16  146.04   14.38
  -2   4 -16  161.49   24.20
  -2   4 -16  214.22   44.60
   2   4  16  120.69   15.90
   2  -4  16  132.48   53.99
   2   4  16  158.00   49.13
  -2   4 -17  118.62   24.93
  -2   4 -17  211.64   46.72
   2  -4  17  126.83   45.95
   2   4  17  117.91   17.00
   2   4  17  130.87   51.34
   2   4  17  124.74   15.11
  -2   4 -18   43.26   46.47
  -2   4 -18    1.41   24.76
   2   4  18   20.04   46.96
   2   4  18   -4.93   17.09
   2  -4  18  -44.01   57.11
   2   4  18   -4.32   14.52
  -2   4 -19  133.09   49.12
   2   4  19   99.00   17.18
   2   4  19   98.56   48.34
   2   4  19  108.69   18.81
   2  -4  19   84.06   57.57
  -2   4 -19   96.44   26.39
   2   4  20    3.06   18.43
  -2   4 -20   11.85   46.93
   2  -4  20  -40.26   46.85
   2   4  20   32.68   56.52
  -2   4 -20    5.20   25.27
   2   4  21    2.99   18.79
   2   4  21   20.75   47.40
   2  -4  21    7.07   55.34
  -2   4 -21   14.12   25.05
  -2   4 -21   41.51   46.42
   2   4  22   23.23   52.26
   2  -4  22  -50.13   57.81
  -2   4 -22  -10.69   24.39
  -2   4 -22   13.19   44.98
   2   4  22   -5.92   18.68
   2   4  23  328.71   53.49
  -2   4 -23  307.96   49.35
   2  -4  23  261.87   56.47
  -2   4 -23  299.27   28.92
   2   4  24    9.55   54.56
  -2   4 -24   39.54   45.76
   2  -4  24    5.21   45.46
  -2   4 -24   29.68   26.21
   2   4  25  411.78   54.18
  -2   4 -25  406.86   50.74
   2  -4  25  302.00   58.17
  -2   4 -26   48.17   45.97
   2  -4  26  -65.85   61.12
   2   4  26   70.10   59.32
  -2   4 -27  232.48   47.50
   2   4  27  225.89   50.56
   2   4  28   35.28   60.49
  -2   4 -28  -32.22   44.34
   2   4  29  242.32   63.17
  -2   4 -29  203.97   47.39
  -2   4 -30   22.15   45.60
   2   4  30   40.78   53.96
   2   4  31   72.29   70.07
  -2   5  32   16.85   45.25
  -2  -5  32   56.41   45.38
   2   5 -32   64.91   46.45
   2   5 -31   65.43   36.89
  -2   5  31   33.91   44.26
   2   5 -31   70.79   52.29
  -2  -5  31   30.96   43.74
  -2   5  30  259.95   45.01
  -2  -5  30  272.86   44.01
   2   5 -30  259.48   42.69
   2   5 -30  351.52   49.29
  -2   5  29   98.92   39.00
   2   5 -29  166.68   40.78
   2   5 -29  232.19   51.17
  -2  -5  29  142.53   40.27
   2   5 -28  456.92   40.33
   2   5 -28  544.72   48.88
  -2  -5  28  459.99   43.47
  -2   5  28  391.33   54.02
  -2   5  28  436.71   44.29
  -2   5  28  491.20   40.59
  -2   5  27   98.73   42.69
  -2   5  27   67.26   49.63
  -2   5  27   79.62   35.21
   2   5 -27   55.48   38.29
  -2  -5  27   78.11   39.88
   2   5 -27  194.36   47.90
  -2   5  26  866.26   43.58
  -2   5  26  746.74   48.21
   2   5 -26  794.58   46.54
  -2  -5  26  855.32   49.02
  -2   5  26  807.60   55.57
  -2  -5  25   47.97   39.07
  -2   5  25   21.03   34.71
  -2   5  25   32.77   33.62
   2   5 -25   -0.21   31.91
  -2   5  25   17.92   42.87
  -2   5  24  215.91   44.99
  -2   5  24  234.90   41.79
  -2   5  24  267.87   35.36
   2   5 -24  277.31   39.37
  -2  -5  24  331.97   41.42
  -2  -5  23    0.15   36.77
   2  -5 -23  -13.23   33.08
  -2  -5  23   13.06   23.53
   2   5 -23   14.67   35.64
  -2   5  23    6.68   33.16
  -2   5  23   35.90   42.53
  -2   5  22   -6.81   42.41
  -2   5  22    8.02   37.49
  -2  -5  22   25.82   35.69
  -2  -5  22    7.10   23.45
   2   5 -22    2.03   30.61
   2  -5 -22  -24.12   30.62
  -2   5  21   31.34   41.27
   2  -5 -21   23.18   31.70
  -2   5  21   20.05   33.08
  -2  -5  21   34.03   35.33
  -2  -5  21   31.82   23.11
   2   5 -21   39.05   32.88
   2   5 -20   21.33   37.22
  -2  -5  20   -2.50   23.68
  -2   5  20  -18.25   38.35
  -2  -5  20   10.50   34.03
   2  -5 -20   -4.50   31.53
  -2   5  20   -8.98   41.65
  -2   5  19   -5.24   38.94
  -2  -5  19    7.41   23.05
   2  -5 -19   -2.84   31.34
  -2  -5  19   16.61   33.74
  -2   5  19   23.37   41.30
   2   5 -19    5.24   35.91
  -2  -5  18  256.15   23.07
  -2   5  18  334.98   41.50
   2  -5 -18  332.82   32.79
  -2   5  18  263.83   38.02
   2   5 -18  298.30   33.96
  -2  -5  18  358.84   37.33
   2  -5 -17  100.71   28.62
  -2  -5  17  101.69   21.89
  -2   5  17   73.64   33.16
   2   5 -17  121.15   34.85
  -2  -5  17  134.41   36.67
  -2   5  17  131.12   38.19
   2  -5 -16 1038.65   35.02
   2   5 -16  983.01   43.07
  -2   5  16 1044.23   42.42
  -2  -5  16 1029.59   43.39
  -2   5  16  825.70   39.47
   2   5 -15  182.00   32.89
  -2  -5  15  152.66   19.58
  -2  -5  15  183.43   31.24
  -2   5  15  142.54   33.46
  -2   5  15  207.40   33.44
   2  -5 -15  177.92   26.38
  -2  -5  14  500.65   20.07
   2   5 -14  510.25   31.24
  -2   5  14  593.72   32.78
  -2   5  14  493.95   37.33
   2  -5 -14  535.67   27.21
  -2  -5  14  576.89   36.16
   2  -5 -13  252.07   20.10
  -2  -5  13  252.41   31.88
  -2   5  13  266.20   28.10
   2  -5 -13  250.61   23.59
  -2  -5  13  235.33   16.58
  -2   5  13  216.81   31.60
   2   5 -13  258.18   32.02
  -2  -5  12  563.08   18.37
  -2   5  12  521.68   34.89
   2   5 -12  581.41   34.97
  -2  -5  12  584.01   33.06
  -2   5  12  553.09   28.22
   2  -5 -12  555.09   21.58
  -2   5  11   -4.91   25.60
  -2  -5  11    2.24   13.69
   2   5 -11   -9.41   27.06
  -2   5  11    4.97   22.05
   2  -5 -11    4.63   15.30
  -2  -5  11    1.73   26.99
  -2  -5  10  169.51   14.03
   2  -5 -10  172.89   15.23
  -2   5  10  146.52   26.32
  -2  -5  10  206.45   30.33
  -2   5  10  169.90   22.68
   2   5 -10  152.07   26.60
  -2  -5   9    6.07   12.30
  -2   5   9    9.59   27.84
  -2  -5   9   14.15   25.88
  -2   5   9   13.61   18.82
   2  -5  -9    3.53   13.34
  -2  -5   9    4.66   11.63
   2   5  -9   15.12   28.64
  -2  -5   8   49.45   11.11
  -2  -5   8   46.71   11.62
   2  -5  -8   36.02   12.06
  -2   5   8   29.70   28.07
  -2   5   8   27.01   16.14
  -2  -5   8   47.09   23.23
   2   5  -8   47.20   28.55
   2   5  -7  371.40   25.95
  -2   5   7  373.11   31.77
  -2  -5   7  386.45   26.44
  -2  -5   7  399.32   13.63
   2   5  -7  416.94   13.07
  -2   5   7  404.89   15.11
   2  -5  -7  366.58   12.85
  -2  -5   7  405.59   21.92
  -2  -5   7  387.49   13.14
  -2   5   7  379.57   16.90
  -2   5   6 1343.93   32.88
   2  -5  -6 1393.61   16.31
  -2  -5   6 1524.57   30.99
  -2   5   6 1435.07   18.79
  -2   5   6 1396.75   18.75
   2   5  -6 1439.56   17.60
  -2  -5   6 1399.25   33.42
   2   5  -6 1436.55   37.06
  -2  -5   6 1305.96   17.68
  -2   5   5  384.72   28.76
  -2  -5   5  434.47   19.55
  -2   5   5  397.13   12.05
   2   5  -5  399.44   29.54
   2   5  -5  416.34   14.33
  -2  -5   5  412.79   24.51
  -2   5   5  400.80   12.46
   2   5  -5  416.53   13.25
  -2  -5   5  413.05   14.18
  -2   5   4 1659.75   34.76
  -2  -5   4 1710.81   19.96
   2   5  -4 1738.83   29.82
  -2   5   4 1730.73   14.95
  -2  -5   4 1737.73   32.65
  -2  -5   4 1826.77   29.93
   2   5  -4 1709.70   20.23
   2   5  -4 1760.67   19.53
   2   5  -4 1683.64   32.51
   2  -5  -4 1818.08   29.83
   2   5  -3   11.94   25.33
   2   5  -3   15.88   13.45
  -2   5   3   22.76   26.44
   2  -5  -3   15.40   20.04
   2   5  -3   13.84   22.59
  -2  -5   3   10.59   15.38
  -2  -5   3    0.07   12.85
  -2  -5   3   17.75   20.52
   2  -5  -2 2360.52   31.03
  -2  -5   2 2284.26   31.55
  -2   5   2 2242.97   34.99
   2   5  -2 2197.87   29.40
  -2  -5   2 2396.69   30.07
   2   5  -2 2357.19   24.14
   2   5  -2 2172.71   31.23
  -2   5   1  625.87   26.34
   2   5  -1  679.97   24.53
   2  -5  -1  714.15   23.88
  -2  -5   1  679.05   18.41
   2   5  -1  675.43   22.83
  -2  -5   1  675.07   22.03
  -2   5   1  676.33   23.15
   2   5  -1  702.51   19.63
   2   5   0  434.26   19.81
  -2   5   0  424.68   26.32
   2  -5   0  458.54   21.89
  -2  -5   0  442.29   17.35
  -2   5   0  435.52   19.19
  -2  -5   0  432.14   18.64
  -2   5   0  449.98   24.80
   2   5   0  448.50   18.49
  -2   5  -1  232.10   20.23
   2   5   1  210.77   16.62
   2  -5   1  219.24   16.98
   2  -5   1  195.05   20.67
  -2  -5  -1  224.72   13.76
  -2   5  -1  234.89   20.99
   2   5   1  187.27   22.87
  -2  -5  -1  218.68   15.76
   2   5   1  204.07   17.20
  -2   5  -1  226.50   18.33
  -2   5  -1  244.60   23.12
   2  -5   2  495.16   21.53
   2   5   2  536.21   15.87
   2  -5   2  505.29   19.58
   2   5   2  499.35   27.18
   2  -5   2  566.73   23.78
  -2   5  -2  508.23   23.10
  -2   5  -2  561.00   23.29
   2   5   2  505.20   15.75
  -2  -5  -2  507.36   14.98
  -2   5  -2  518.65   21.26
  -2   5  -2  515.51   22.21
  -2  -5  -2  520.28   13.37
   2   5   3  860.89   26.04
  -2  -5  -3  911.49   25.22
   2  -5   3  962.74   21.94
  -2   5  -3  917.72   22.01
   2  -5   3  889.03   23.62
   2   5   3  931.12   15.15
  -2   5  -3  969.00   28.52
   2   5   3  931.90   15.04
   2  -5   3  909.26   23.57
  -2  -5  -3  925.78   13.74
  -2   5  -3  904.26   24.13
  -2   5  -4   35.07   22.70
   2   5   4   26.62   22.84
  -2  -5  -4   27.66   18.52
   2  -5   4   24.74   17.85
   2   5   4   29.87    8.43
   2  -5   4   31.70   18.02
   2   5   4   30.87    8.65
  -2   5  -4   22.12   19.32
   2  -5   4   28.63   15.50
   2   5   5  -18.26   28.20
  -2   5  -5    4.18   20.62
  -2  -5  -5    5.00   18.31
  -2   5  -5    3.84   25.94
   2  -5   5   -1.32   19.12
   2  -5   5  -15.13   30.94
   2  -5   5   12.61   15.59
  -2   5  -5    0.88   18.24
   2  -5   6  821.88   24.11
  -2   5  -6  797.90   22.78
  -2   5  -6  818.34   25.66
  -2  -5  -6  882.36   23.49
   2  -5   6  819.98   34.54
  -2   5  -6  921.07   32.39
   2  -5   6  833.28   20.52
   2   5   6  824.25   34.04
  -2  -5  -7   18.88   19.63
  -2   5  -7   39.99   28.24
   2   5   7  -10.90   19.30
  -2   5  -7    9.31   19.22
   2   5   7   15.01   24.39
   2  -5   7   17.06   14.96
   2  -5   7   -5.06   28.92
   2   5   8  711.41   30.45
   2  -5   8  667.61   38.38
   2  -5   8  723.02   20.48
  -2   5  -8  710.07   24.56
   2  -5   9  114.87   35.96
  -2   5  -9  130.03   20.72
   2   5   9  142.58   30.95
   2  -5   9  161.90   16.41
   2  -5   9  151.51   16.98
  -2   5  -9  152.93   19.50
   2  -5  10  596.40   22.72
   2   5  10  521.43    9.03
  -2   5 -10  529.21   23.17
  -2   5 -10  585.67   22.94
   2   5  10  554.15   33.96
   2  -5  10  529.86   43.26
   2  -5  10  549.03   20.78
   2   5  10  532.33    8.74
   2   5  11  480.90   10.02
   2  -5  11  491.33   44.47
   2   5  11  457.41   10.27
   2  -5  11  532.98   21.13
  -2   5 -11  515.17   23.48
   2  -5  11  520.39   22.54
   2   5  11  481.15   34.89
  -2   5 -11  488.15   24.20
  -2   5 -12  387.13   23.41
   2   5  12  432.13   10.58
   2   5  12  437.69   11.32
   2   5  12  371.85   39.50
   2  -5  12  426.21   21.15
   2  -5  12  387.21   45.51
  -2   5 -13   45.33   20.43
   2  -5  13   45.81   17.82
   2   5  13   46.05   31.49
   2  -5  13   26.36   44.37
   2   5  13   49.93    8.95
   2   5  13   52.07    9.81
  -2   5 -14   22.46   21.46
   2   5  14   19.87   10.66
   2  -5  14    4.75   43.63
   2   5  14   21.31    9.73
   2   5  14  -10.71   41.02
   2   5  15   30.07   43.59
   2  -5  15   -4.77   44.72
   2   5  15   23.49   12.35
   2   5  15   29.09   11.01
  -2   5 -15   21.99   23.19
  -2   5 -16  475.98   28.87
   2   5  16  491.91   17.75
   2   5  16  489.84   48.68
   2   5  16  523.64   16.47
   2  -5  16  439.50   56.65
   2   5  17   88.99   14.03
  -2   5 -17   74.21   26.30
   2   5  17   94.20   15.74
   2  -5  17   89.67   45.43
   2   5  17   94.36   46.68
  -2   5 -18  876.85   34.62
   2   5  18  915.35   22.81
   2   5  18  909.80   21.57
  -2   5 -18  980.11   52.72
   2   5  18  870.49   57.65
   2  -5  18  804.36   64.81
   2   5  19  127.37   55.89
  -2   5 -19   88.85   28.13
   2  -5  19   78.56   48.14
   2   5  19   86.66   18.10
  -2   5 -19  166.34   49.81
   2   5  20  786.02   24.22
   2   5  20  786.35   59.99
   2  -5  20  631.82   66.21
  -2   5 -20  813.56   55.97
  -2   5 -20  706.67   33.82
   2   5  21   61.17   18.14
  -2   5 -21   58.36   25.88
  -2   5 -21   88.21   48.10
   2   5  21   73.14   43.84
   2  -5  21   31.42   50.15
  -2   5 -22  281.31   29.37
  -2   5 -22  314.60   49.86
   2   5  22  346.17   56.50
   2  -5  22  246.61   55.59
  -2   5 -23   -5.42   45.66
   2   5  23   23.94   51.17
   2  -5  23  -66.47   58.71
  -2   5 -23   22.64   26.79
  -2   5 -24  169.05   28.79
  -2   5 -24  192.68   45.75
   2   5  24  158.75   51.87
  -2   5 -25   11.26   41.20
   2   5  25   21.73   55.40
  -2   5 -25    7.67   27.86
   2   5  26   24.35   52.52
  -2   5 -26    1.43   40.68
  -2   5 -27  -13.78   44.65
   2   5  27   18.24   56.67
  -2   5 -28  123.26   51.36
   2   5  28  153.81   60.09
   2   5  29    7.34   55.28
  -2   5 -29    5.72   54.73
  -2   5 -30  240.70   61.62
   2   5  30  253.03   69.22
   2   6 -32  236.03   56.80
  -2  -6  32  163.37   43.34
   2   6 -32  183.47   45.04
  -2   6  32  138.65   43.27
  -2  -6  31   -0.66   40.45
  -2   6  31   33.74   44.84
   2   6 -31   18.20   37.79
   2   6 -31   66.84   46.63
  -2   6  30  -24.08   53.93
  -2   6  30   32.25   44.73
   2   6 -30  117.27   52.35
  -2  -6  30   71.78   42.20
   2   6 -30   67.77   39.40
  -2  -6  29    0.53   41.30
   2   6 -29   24.50   39.68
   2   6 -29   53.15   45.45
  -2   6  29    9.95   43.65
  -2   6  29  -53.58   49.96
   2   6 -28   52.18   46.24
  -2  -6  28    3.42   41.43
  -2   6  28    0.79   34.35
  -2   6  28  -12.13   46.10
   2   6 -28  -12.99   33.99
  -2   6  28  -13.26   37.01
[truncated: 1,197,902 more chars]
